# Supplementary material for: 4-Amino-8-cyclo­pent­yloxy-7-meth­oxy-2H-chromen-2-one monohydrate
Source: Acta Crystallogr Sect E Struct Rep Online. 2012 Apr 18;68(Pt 5):o1397. doi: 10.1107/S160053681201450X (PMC3344523; doi:10.1107/S160053681201450X)
Supplement: Supplementary file 1 [file e-68-o1397-sup1.cif]

##############################################################################
#                                                                            #
# This CIF contains the data in a paper accepted for publication in          #
# Acta Crystallographica Section E. It conforms to the requirements of       #
# Notes for Authors for Acta Crystallographica Section E, and has been       #
# peer reviewed under the auspices of the IUCr Commission on Journals.       #
#                                                                            #
# Full details of the Crystallographic Information File format               #
# are given in the paper "The Crystallographic Information File (CIF):       #
# a New Standard Archive File for Crystallography" by S. R. Hall, F. H.      #
# Allen and I. D. Brown [Acta Cryst. (1991), A47, 655-685].                  #
#                                                                            #
# The current version of the core CIF dictionary is obtainable from          #
# ftp://ftp.iucr.org/pub/cif_core.dic.                                       #
#                                                                            #
# Software is freely available for graphical display of the structure(s)     #
# in this CIF. For information consult the CIF software page                 #
# http://www.iucr.org/resources/cif/software.                                #
#                                                                            #
# This file may be used for bona fide research purposes within the           #
# scientific community so long as proper attribution is given to the journal # 
# article from which it was obtained.                                        #
#                                                                            #
##############################################################################
data_I
_audit_creation_method     SHELXL97
_chemical_name_systematic
;
4-Amino-8-cyclopentyloxy-7-methoxy-2<i>H</i>-chromen-2-one monohydrate
;
_chemical_name_common     ?
_chemical_formula_moiety     'C15 H17 N O4, H2 O'
_chemical_formula_sum     'C15 H19 N O5'
_chemical_formula_iupac     'C15 H17 N O4, H2 O'
_chemical_formula_weight     293.31
_chemical_melting_point     ?
_symmetry_cell_setting     monoclinic
_symmetry_space_group_name_H-M     'P 21/c'
_symmetry_space_group_name_Hall     '-P 2ybc'
loop_
    _symmetry_equiv_pos_as_xyz
    'x, y, z'
    '-x, y+1/2, -z+1/2'
    '-x, -y, -z'
    'x, -y-1/2, z-1/2'
_cell_length_a     20.3651(4)
_cell_length_b     7.43162(16)
_cell_length_c     19.4049(4)
_cell_angle_alpha     90.00
_cell_angle_beta     91.0792(18)
_cell_angle_gamma     90.00
_cell_volume     2936.32(11)
_cell_formula_units_Z     8
_cell_measurement_reflns_used     13804
_cell_measurement_theta_min     4.56
_cell_measurement_theta_max     66.98
_cell_measurement_temperature     153(2)
_exptl_crystal_description     block
_exptl_crystal_colour     yellow
_exptl_crystal_size_max     0.36
_exptl_crystal_size_mid     0.31
_exptl_crystal_size_min     0.20
_exptl_crystal_density_diffrn     1.327
_exptl_crystal_density_meas     ?
_exptl_crystal_density_method     'not measured'
_exptl_crystal_F_000     1248
_exptl_absorpt_coefficient_mu     0.832
_exptl_absorpt_correction_type     multi-scan
_exptl_absorpt_process_details     '(CrysAlis PRO; Agilent, 2006)'
_exptl_absorpt_correction_T_min     0.7538
_exptl_absorpt_correction_T_max     0.8513
_exptl_special_details
;
Absorption correction: empirical absorption correction using spherical
harmonics implemented in SCALE3 ABSPACK scaling algorithm (Agilent, 2006)
;
_diffrn_ambient_temperature     153(2)
_diffrn_radiation_type     CuK\a
_diffrn_radiation_wavelength     1.54184
_diffrn_radiation_source     'fine-focus sealed tube'
_diffrn_radiation_monochromator     graphite
_diffrn_measurement_device_type     'Agilent Xcalibur Atlas Gemini ultra'
_diffrn_measurement_method     '\w scans'
_diffrn_detector_area_resol_mean     ?
_diffrn_reflns_number     13804
_diffrn_reflns_av_R_equivalents     0.0264
_diffrn_reflns_av_sigmaI/netI     0.0255
_diffrn_reflns_theta_min     4.56
_diffrn_reflns_theta_max     66.98
_diffrn_reflns_theta_full     66.98
_diffrn_measured_fraction_theta_max     0.990
_diffrn_measured_fraction_theta_full     0.990
_diffrn_reflns_limit_h_min     -21
_diffrn_reflns_limit_h_max     24
_diffrn_reflns_limit_k_min     -8
_diffrn_reflns_limit_k_max     8
_diffrn_reflns_limit_l_min     -21
_diffrn_reflns_limit_l_max     23
_diffrn_standards_number     0
_diffrn_standards_interval_count     0
_diffrn_standards_interval_time     0
_diffrn_standards_decay_%     0
_refine_special_details
;
Refinement of <i>F</i>^2^ against ALL reflections. The weighted <i>R</i>-factor
<i>wR</i> and goodness of fit <i>S</i> are based on <i>F</i>^2^, conventional
<i>R</i>-factors <i>R</i> are based on <i>F</i>, with <i>F</i> set to zero for
negative <i>F</i>^2^. The threshold expression of <i>F</i>^2^ >
\s(<i>F</i>^2^) is used only for calculating <i>R</i>-factors(gt) <i>etc</i>.
and is not relevant to the choice of reflections for refinement.
<i>R</i>-factors based on <i>F</i>^2^ are statistically about twice as large
as those based on <i>F</i>, and <i>R</i>- factors based on ALL data will be
even larger.
;
_reflns_number_total     5167
_reflns_number_gt     4701
_reflns_threshold_expression     I>2sigma(I)
_refine_ls_structure_factor_coef     Fsqd
_refine_ls_matrix_type     full
_refine_ls_R_factor_all     0.0582
_refine_ls_R_factor_gt     0.0539
_refine_ls_wR_factor_gt     0.1894
_refine_ls_wR_factor_ref     0.1931
_refine_ls_goodness_of_fit_ref     1.075
_refine_ls_restrained_S_all     1.075
_refine_ls_number_reflns     5167
_refine_ls_number_parameters     394
_refine_ls_number_restraints     6
_refine_ls_hydrogen_treatment     constr
_refine_ls_weighting_scheme     calc
_refine_ls_weighting_details
         'calc w=1/[\s^2^(Fo^2^)+(0.1030P)^2^+4.5099P] where P=(Fo^2^+2Fc^2^)/3'
_atom_sites_solution_hydrogens     geom
_atom_sites_solution_primary     direct
_atom_sites_solution_secondary     difmap
_refine_ls_shift/su_max     0.000
_refine_ls_shift/su_mean     0.000
_refine_diff_density_max     0.384
_refine_diff_density_min     -0.295
_refine_ls_extinction_method     'SHELXL97 (Sheldrick, 2008)'
_refine_ls_extinction_coef     0.0031(5)
_refine_ls_extinction_expression
                                  'Fc^*^=kFc[1+0.001xFc^2^\l^3^/sin(2\q)]^-1/4^'
loop_
    _atom_type_symbol
    _atom_type_description
    _atom_type_scat_dispersion_real
    _atom_type_scat_dispersion_imag
    _atom_type_scat_source
    'C' 'C' 0.0181 0.0091
                         'International Tables Vol C Tables 4.2.6.8 and 6.1.1.4'
    'H' 'H' 0.0000 0.0000
                         'International Tables Vol C Tables 4.2.6.8 and 6.1.1.4'
    'N' 'N' 0.0311 0.0180
                         'International Tables Vol C Tables 4.2.6.8 and 6.1.1.4'
    'O' 'O' 0.0492 0.0322
                         'International Tables Vol C Tables 4.2.6.8 and 6.1.1.4'
_computing_data_collection     'CrysAlis PRO (Agilent, 2006)'
_computing_cell_refinement     'CrysAlis PRO (Agilent, 2006)'
_computing_data_reduction     'CrysAlis PRO (Agilent, 2006)'
_computing_structure_solution     'SHELXS97 (Sheldrick, 2008)'
_computing_structure_refinement     'SHELXL97 (Sheldrick, 2008)'
_computing_molecular_graphics     'SHELXTL (Sheldrick, 2008)'
_computing_publication_material     'SHELXTL (Sheldrick, 2008)'
loop_
    _atom_site_type_symbol
    _atom_site_label
    _atom_site_fract_x
    _atom_site_fract_y
    _atom_site_fract_z
    _atom_site_U_iso_or_equiv
    _atom_site_adp_type
    _atom_site_calc_flag
    _atom_site_refinement_flags
    _atom_site_occupancy
    _atom_site_symmetry_multiplicity
    _atom_site_disorder_assembly
    _atom_site_disorder_group
    O O1 0.31349(9) 0.6751(3) 0.05051(9) 0.0277(5) Uani d . 1 1 . .
    O O2 0.40956(8) 0.6823(3) 0.10419(9) 0.0196(4) Uani d . 1 1 . .
    O O3 0.53980(8) 0.6560(2) 0.08977(8) 0.0189(4) Uani d . 1 1 . .
    O O4 0.62167(8) 0.6828(3) 0.19846(9) 0.0251(5) Uani d . 1 1 . .
    N N1 0.32021(10) 0.7551(3) 0.29237(11) 0.0239(5) Uani d . 1 1 . .
    H H1A 0.2771 0.7601 0.2944 0.029 Uiso calc R 1 1 . .
    H H1B 0.3443 0.7650 0.3303 0.029 Uiso calc R 1 1 . .
    C C1 0.34144(12) 0.6908(4) 0.10708(13) 0.0214(6) Uani d . 1 1 . .
    C C2 0.31268(12) 0.7164(4) 0.17122(14) 0.0227(6) Uani d . 1 1 . .
    H H2 0.2662 0.7230 0.1732 0.027 Uiso calc R 1 1 . .
    C C3 0.34885(12) 0.7326(4) 0.23200(13) 0.0194(5) Uani d . 1 1 . .
    C C4 0.42038(12) 0.7240(3) 0.22795(13) 0.0183(5) Uani d . 1 1 . .
    C C5 0.44727(12) 0.6996(3) 0.16325(13) 0.0174(5) Uani d . 1 1 . .
    C C6 0.51502(12) 0.6893(3) 0.15391(12) 0.0180(5) Uani d . 1 1 . .
    C C7 0.46357(12) 0.7384(4) 0.28460(13) 0.0203(6) Uani d . 1 1 . .
    H H7 0.4464 0.7561 0.3293 0.024 Uiso calc R 1 1 . .
    C C8 0.53058(13) 0.7274(4) 0.27689(13) 0.0212(6) Uani d . 1 1 . .
    H H8 0.5590 0.7377 0.3160 0.025 Uiso calc R 1 1 . .
    C C9 0.55674(12) 0.7012(3) 0.21161(13) 0.0195(5) Uani d . 1 1 . .
    C C10 0.66766(13) 0.7058(4) 0.25445(14) 0.0281(6) Uani d . 1 1 . .
    H H10A 0.7124 0.6893 0.2378 0.042 Uiso calc R 1 1 . .
    H H10B 0.6589 0.6166 0.2903 0.042 Uiso calc R 1 1 . .
    H H10C 0.6632 0.8271 0.2736 0.042 Uiso calc R 1 1 . .
    C C11 0.54069(13) 0.8129(4) 0.04407(13) 0.0215(6) Uani d . 1 1 . .
    H H11 0.4969 0.8737 0.0423 0.026 Uiso calc R 1 1 . .
    C C12 0.55964(14) 0.7436(4) -0.02734(13) 0.0262(6) Uani d . 1 1 . .
    H H12A 0.5295 0.7927 -0.0633 0.031 Uiso calc R 1 1 . .
    H H12B 0.5575 0.6106 -0.0289 0.031 Uiso calc R 1 1 . .
    C C13 0.63040(16) 0.8087(5) -0.03896(17) 0.0371(8) Uani d . 1 1 . .
    H H13A 0.6577 0.7101 -0.0573 0.044 Uiso calc R 1 1 . .
    H H13B 0.6308 0.9105 -0.0718 0.044 Uiso calc R 1 1 . .
    C C14 0.65589(14) 0.8678(4) 0.03183(16) 0.0317(7) Uani d . 1 1 . .
    H H14A 0.6904 0.9609 0.0278 0.038 Uiso calc R 1 1 . .
    H H14B 0.6738 0.7645 0.0583 0.038 Uiso calc R 1 1 . .
    C C15 0.59466(12) 0.9438(4) 0.06545(14) 0.0246(6) Uani d . 1 1 . .
    H H15A 0.6002 0.9477 0.1162 0.030 Uiso calc R 1 1 . .
    H H15B 0.5849 1.0665 0.0483 0.030 Uiso calc R 1 1 . .
    O O5 -0.18130(8) 0.1918(3) 0.70123(9) 0.0248(5) Uani d . 1 1 . .
    O O6 -0.08754(8) 0.2503(3) 0.65200(9) 0.0200(4) Uani d . 1 1 . .
    O O7 0.04038(8) 0.3412(2) 0.67260(9) 0.0199(4) Uani d . 1 1 . .
    O O8 0.12364(8) 0.3338(3) 0.56941(9) 0.0251(5) Uani d . 1 1 . .
    N N2 -0.17177(11) 0.1820(3) 0.45783(11) 0.0255(5) Uani d . 1 1 . .
    H H2A -0.2141 0.1598 0.4532 0.031 Uiso calc R 1 1 . .
    H H2B -0.1475 0.1940 0.4211 0.031 Uiso calc R 1 1 . .
    C C16 -0.15351(12) 0.2038(4) 0.64569(13) 0.0201(6) Uani d . 1 1 . .
    C C17 -0.18055(12) 0.1794(4) 0.57953(13) 0.0217(6) Uani d . 1 1 . .
    H H17 -0.2258 0.1492 0.5751 0.026 Uiso calc R 1 1 . .
    C C18 -0.14447(12) 0.1972(4) 0.52039(13) 0.0200(6) Uani d . 1 1 . .
    C C19 -0.07400(12) 0.2311(4) 0.52828(13) 0.0193(5) Uani d . 1 1 . .
    C C20 -0.04892(12) 0.2580(4) 0.59489(13) 0.0183(5) Uani d . 1 1 . .
    C C21 0.01742(12) 0.2956(4) 0.60801(13) 0.0189(5) Uani d . 1 1 . .
    C C22 -0.03026(13) 0.2365(4) 0.47378(13) 0.0219(6) Uani d . 1 1 . .
    H H22 -0.0462 0.2182 0.4280 0.026 Uiso calc R 1 1 . .
    C C23 0.03603(13) 0.2680(4) 0.48542(13) 0.0224(6) Uani d . 1 1 . .
    H H23 0.0653 0.2691 0.4478 0.027 Uiso calc R 1 1 . .
    C C24 0.05997(12) 0.2983(4) 0.55240(14) 0.0207(6) Uani d . 1 1 . .
    C C25 0.17107(13) 0.3265(4) 0.51606(15) 0.0283(6) Uani d . 1 1 . .
    H H25A 0.2149 0.3496 0.5358 0.043 Uiso calc R 1 1 . .
    H H25B 0.1606 0.4178 0.4811 0.043 Uiso calc R 1 1 . .
    H H25C 0.1702 0.2069 0.4947 0.043 Uiso calc R 1 1 . .
    C C26 0.04488(13) 0.1944(4) 0.72309(13) 0.0241(6) Uani d . 1 1 . .
    H H26 0.0012 0.1355 0.7292 0.029 Uiso calc R 1 1 . .
    C C27 0.06993(14) 0.2795(5) 0.79080(14) 0.0333(7) Uani d . 1 1 . .
    H H27A 0.0707 0.4123 0.7868 0.040 Uiso calc R 1 1 . .
    H H27B 0.0411 0.2460 0.8293 0.040 Uiso calc R 1 1 . .
    C C28 0.13955(14) 0.2063(4) 0.80336(16) 0.0319(7) Uani d . 1 1 . .
    H H28A 0.1695 0.3028 0.8198 0.038 Uiso calc R 1 1 . .
    H H28B 0.1395 0.1083 0.8379 0.038 Uiso calc R 1 1 . .
    C C29 0.16034(14) 0.1360(4) 0.73356(16) 0.0325(7) Uani d . 1 1 . .
    H H29A 0.1945 0.0420 0.7385 0.039 Uiso calc R 1 1 . .
    H H29B 0.1770 0.2344 0.7043 0.039 Uiso calc R 1 1 . .
    C C30 0.09641(14) 0.0582(4) 0.70385(14) 0.0291(6) Uani d . 1 1 . .
    H H30A 0.0987 0.0450 0.6532 0.035 Uiso calc R 1 1 . .
    H H30B 0.0869 -0.0607 0.7244 0.035 Uiso calc R 1 1 . .
    O O1W 0.13246(12) 0.6480(3) 0.66569(10) 0.0392(6) Uani d D 1 1 . .
    H H1AA 0.1427 0.6601 0.7076 0.059 Uiso d D 1 1 . .
    H H1AB 0.1154 0.5456 0.6612 0.059 Uiso d D 1 1 . .
    O O2W 0.63303(11) 0.3753(3) 0.07811(10) 0.0325(5) Uani d D 1 1 . .
    H H2AA 0.6077 0.4646 0.0784 0.049 Uiso d D 1 1 . .
    H H2AB 0.6437 0.3589 0.0370 0.049 Uiso d D 1 1 . .
loop_
    _atom_site_aniso_label
    _atom_site_aniso_U_11
    _atom_site_aniso_U_22
    _atom_site_aniso_U_33
    _atom_site_aniso_U_12
    _atom_site_aniso_U_13
    _atom_site_aniso_U_23
    O1 0.0165(9) 0.0481(13) 0.0185(9) 0.0032(8) -0.0009(7) -0.0048(8)
    O2 0.0114(8) 0.0306(10) 0.0168(9) 0.0015(7) 0.0012(6) -0.0020(7)
    O3 0.0168(8) 0.0235(10) 0.0165(9) 0.0023(7) 0.0044(6) 0.0003(7)
    O4 0.0110(8) 0.0421(12) 0.0222(10) 0.0022(8) 0.0008(7) -0.0008(8)
    N1 0.0139(10) 0.0391(14) 0.0188(11) -0.0010(9) 0.0034(8) -0.0013(10)
    C1 0.0152(12) 0.0268(14) 0.0222(13) 0.0013(10) 0.0007(10) -0.0015(10)
    C2 0.0139(12) 0.0306(15) 0.0237(13) 0.0003(10) 0.0034(10) -0.0012(11)
    C3 0.0176(12) 0.0194(13) 0.0214(13) 0.0000(10) 0.0037(10) -0.0003(10)
    C4 0.0169(12) 0.0179(13) 0.0201(13) 0.0005(9) 0.0028(10) 0.0004(10)
    C5 0.0180(12) 0.0168(12) 0.0173(12) 0.0001(9) -0.0003(9) 0.0003(9)
    C6 0.0167(12) 0.0207(13) 0.0168(12) 0.0016(10) 0.0034(9) 0.0000(10)
    C7 0.0202(13) 0.0224(14) 0.0184(12) 0.0010(10) 0.0031(10) -0.0001(10)
    C8 0.0190(12) 0.0273(14) 0.0173(13) 0.0003(10) -0.0005(10) 0.0005(10)
    C9 0.0136(12) 0.0213(13) 0.0238(13) 0.0014(10) 0.0021(10) 0.0009(10)
    C10 0.0152(13) 0.0407(17) 0.0281(15) 0.0001(11) -0.0034(11) -0.0030(12)
    C11 0.0188(13) 0.0265(14) 0.0193(13) 0.0039(10) 0.0034(10) 0.0032(10)
    C12 0.0288(14) 0.0318(15) 0.0181(13) 0.0018(12) 0.0038(11) 0.0003(11)
    C13 0.0357(17) 0.0392(18) 0.0371(17) -0.0026(14) 0.0202(13) -0.0049(14)
    C14 0.0206(14) 0.0311(16) 0.0436(17) -0.0031(12) 0.0088(12) 0.0001(13)
    C15 0.0232(13) 0.0258(14) 0.0250(13) 0.0000(11) 0.0049(10) -0.0001(11)
    O5 0.0157(9) 0.0397(12) 0.0191(9) 0.0004(8) 0.0029(7) 0.0009(8)
    O6 0.0131(8) 0.0313(10) 0.0158(9) -0.0018(7) 0.0012(6) -0.0015(7)
    O7 0.0166(8) 0.0252(10) 0.0177(9) -0.0024(7) -0.0007(7) -0.0008(7)
    O8 0.0128(9) 0.0396(12) 0.0231(10) -0.0041(8) 0.0028(7) -0.0010(8)
    N2 0.0145(10) 0.0433(15) 0.0186(11) -0.0029(10) -0.0007(8) -0.0006(10)
    C16 0.0140(12) 0.0244(14) 0.0220(13) 0.0031(10) 0.0026(10) 0.0007(10)
    C17 0.0123(12) 0.0291(15) 0.0238(13) -0.0007(10) -0.0006(10) -0.0001(11)
    C18 0.0179(13) 0.0223(13) 0.0199(13) 0.0016(10) -0.0009(10) 0.0006(10)
    C19 0.0173(13) 0.0201(13) 0.0203(13) -0.0005(10) 0.0001(10) 0.0005(10)
    C20 0.0174(12) 0.0204(13) 0.0173(12) 0.0028(10) 0.0029(9) 0.0010(10)
    C21 0.0172(12) 0.0219(13) 0.0174(12) 0.0012(10) -0.0012(9) 0.0001(10)
    C22 0.0197(13) 0.0295(15) 0.0163(12) -0.0008(11) 0.0000(10) -0.0010(10)
    C23 0.0194(13) 0.0294(15) 0.0184(13) -0.0003(11) 0.0055(10) 0.0013(10)
    C24 0.0160(12) 0.0215(13) 0.0247(13) -0.0017(10) 0.0010(10) 0.0013(10)
    C25 0.0157(12) 0.0407(17) 0.0289(15) -0.0029(12) 0.0073(10) 0.0013(12)
    C26 0.0179(13) 0.0349(16) 0.0196(13) -0.0031(11) -0.0010(10) 0.0068(11)
    C27 0.0278(15) 0.054(2) 0.0178(13) 0.0073(14) -0.0013(11) -0.0015(13)
    C28 0.0281(15) 0.0321(16) 0.0352(16) 0.0000(12) -0.0121(12) -0.0022(12)
    C29 0.0224(14) 0.0341(17) 0.0409(17) 0.0075(12) -0.0003(12) 0.0044(13)
    C30 0.0345(15) 0.0259(15) 0.0266(14) 0.0012(12) -0.0040(11) 0.0003(11)
    O1W 0.0633(15) 0.0337(12) 0.0203(10) -0.0172(11) -0.0063(10) 0.0017(9)
    O2W 0.0448(12) 0.0328(12) 0.0201(10) 0.0148(10) 0.0079(8) 0.0028(8)
_geom_special_details
;
 All esds (except the esd in the dihedral angle between two l.s. planes)
 are estimated using the full covariance matrix.  The cell esds are taken
 into account individually in the estimation of esds in distances, angles
 and torsion angles; correlations between esds in cell parameters are only
 used when they are defined by crystal symmetry.  An approximate (isotropic)
 treatment of cell esds is used for estimating esds involving l.s. planes.
;
loop_
    _geom_bond_atom_site_label_1
    _geom_bond_atom_site_label_2
    _geom_bond_site_symmetry_2
    _geom_bond_distance
    _geom_bond_publ_flag
    O1 C1 . 1.233(3) ?
    O2 C5 . 1.374(3) ?
    O2 C1 . 1.391(3) ?
    O3 C6 . 1.374(3) ?
    O3 C11 . 1.465(3) ?
    O4 C9 . 1.358(3) ?
    O4 C10 . 1.431(3) ?
    N1 C3 . 1.329(3) ?
    N1 H1A . 0.8800 ?
    N1 H1B . 0.8800 ?
    C1 C2 . 1.398(4) ?
    C2 C3 . 1.384(4) ?
    C2 H2 . 0.9500 ?
    C3 C4 . 1.462(3) ?
    C4 C5 . 1.391(3) ?
    C4 C7 . 1.399(4) ?
    C5 C6 . 1.397(3) ?
    C6 C9 . 1.395(4) ?
    C7 C8 . 1.378(4) ?
    C7 H7 . 0.9500 ?
    C8 C9 . 1.397(4) ?
    C8 H8 . 0.9500 ?
    C10 H10A . 0.9800 ?
    C10 H10B . 0.9800 ?
    C10 H10C . 0.9800 ?
    C11 C15 . 1.520(4) ?
    C11 C12 . 1.534(4) ?
    C11 H11 . 1.0000 ?
    C12 C13 . 1.541(4) ?
    C12 H12A . 0.9900 ?
    C12 H12B . 0.9900 ?
    C13 C14 . 1.524(4) ?
    C13 H13A . 0.9900 ?
    C13 H13B . 0.9900 ?
    C14 C15 . 1.526(4) ?
    C14 H14A . 0.9900 ?
    C14 H14B . 0.9900 ?
    C15 H15A . 0.9900 ?
    C15 H15B . 0.9900 ?
    O5 C16 . 1.230(3) ?
    O6 C20 . 1.372(3) ?
    O6 C16 . 1.390(3) ?
    O7 C21 . 1.372(3) ?
    O7 C26 . 1.468(3) ?
    O8 C24 . 1.358(3) ?
    O8 C25 . 1.430(3) ?
    N2 C18 . 1.331(3) ?
    N2 H2A . 0.8800 ?
    N2 H2B . 0.8800 ?
    C16 C17 . 1.399(4) ?
    C17 C18 . 1.381(4) ?
    C17 H17 . 0.9500 ?
    C18 C19 . 1.462(3) ?
    C19 C20 . 1.395(4) ?
    C19 C22 . 1.396(4) ?
    C20 C21 . 1.398(4) ?
    C21 C24 . 1.397(4) ?
    C22 C23 . 1.385(4) ?
    C22 H22 . 0.9500 ?
    C23 C24 . 1.398(4) ?
    C23 H23 . 0.9500 ?
    C25 H25A . 0.9800 ?
    C25 H25B . 0.9800 ?
    C25 H25C . 0.9800 ?
    C26 C30 . 1.510(4) ?
    C26 C27 . 1.537(4) ?
    C26 H26 . 1.0000 ?
    C27 C28 . 1.534(4) ?
    C27 H27A . 0.9900 ?
    C27 H27B . 0.9900 ?
    C28 C29 . 1.519(4) ?
    C28 H28A . 0.9900 ?
    C28 H28B . 0.9900 ?
    C29 C30 . 1.528(4) ?
    C29 H29A . 0.9900 ?
    C29 H29B . 0.9900 ?
    C30 H30A . 0.9900 ?
    C30 H30B . 0.9900 ?
    O1W H1AA . 0.8400 ?
    O1W H1AB . 0.8400 ?
    O2W H2AA . 0.8400 ?
    O2W H2AB . 0.8400 ?
loop_
    _geom_angle_atom_site_label_1
    _geom_angle_atom_site_label_2
    _geom_angle_atom_site_label_3
    _geom_angle_site_symmetry_1
    _geom_angle_site_symmetry_3
    _geom_angle
    _geom_angle_publ_flag
    C5 O2 C1 . . 120.30(19) ?
    C6 O3 C11 . . 114.45(19) ?
    C9 O4 C10 . . 118.1(2) ?
    C3 N1 H1A . . 120.0 ?
    C3 N1 H1B . . 120.0 ?
    H1A N1 H1B . . 120.0 ?
    O1 C1 O2 . . 113.8(2) ?
    O1 C1 C2 . . 127.7(2) ?
    O2 C1 C2 . . 118.5(2) ?
    C3 C2 C1 . . 123.0(2) ?
    C3 C2 H2 . . 118.5 ?
    C1 C2 H2 . . 118.5 ?
    N1 C3 C2 . . 121.8(2) ?
    N1 C3 C4 . . 120.5(2) ?
    C2 C3 C4 . . 117.7(2) ?
    C5 C4 C7 . . 117.8(2) ?
    C5 C4 C3 . . 117.6(2) ?
    C7 C4 C3 . . 124.5(2) ?
    O2 C5 C4 . . 122.8(2) ?
    O2 C5 C6 . . 115.1(2) ?
    C4 C5 C6 . . 122.1(2) ?
    O3 C6 C9 . . 120.6(2) ?
    O3 C6 C5 . . 120.5(2) ?
    C9 C6 C5 . . 118.7(2) ?
    C8 C7 C4 . . 121.3(2) ?
    C8 C7 H7 . . 119.4 ?
    C4 C7 H7 . . 119.4 ?
    C7 C8 C9 . . 120.1(2) ?
    C7 C8 H8 . . 119.9 ?
    C9 C8 H8 . . 119.9 ?
    O4 C9 C6 . . 115.0(2) ?
    O4 C9 C8 . . 125.0(2) ?
    C6 C9 C8 . . 120.0(2) ?
    O4 C10 H10A . . 109.5 ?
    O4 C10 H10B . . 109.5 ?
    H10A C10 H10B . . 109.5 ?
    O4 C10 H10C . . 109.5 ?
    H10A C10 H10C . . 109.5 ?
    H10B C10 H10C . . 109.5 ?
    O3 C11 C15 . . 111.2(2) ?
    O3 C11 C12 . . 106.6(2) ?
    C15 C11 C12 . . 105.6(2) ?
    O3 C11 H11 . . 111.1 ?
    C15 C11 H11 . . 111.1 ?
    C12 C11 H11 . . 111.1 ?
    C11 C12 C13 . . 106.2(2) ?
    C11 C12 H12A . . 110.5 ?
    C13 C12 H12A . . 110.5 ?
    C11 C12 H12B . . 110.5 ?
    C13 C12 H12B . . 110.5 ?
    H12A C12 H12B . . 108.7 ?
    C14 C13 C12 . . 105.2(2) ?
    C14 C13 H13A . . 110.7 ?
    C12 C13 H13A . . 110.7 ?
    C14 C13 H13B . . 110.7 ?
    C12 C13 H13B . . 110.7 ?
    H13A C13 H13B . . 108.8 ?
    C13 C14 C15 . . 103.0(2) ?
    C13 C14 H14A . . 111.2 ?
    C15 C14 H14A . . 111.2 ?
    C13 C14 H14B . . 111.2 ?
    C15 C14 H14B . . 111.2 ?
    H14A C14 H14B . . 109.1 ?
    C11 C15 C14 . . 103.8(2) ?
    C11 C15 H15A . . 111.0 ?
    C14 C15 H15A . . 111.0 ?
    C11 C15 H15B . . 111.0 ?
    C14 C15 H15B . . 111.0 ?
    H15A C15 H15B . . 109.0 ?
    C20 O6 C16 . . 120.44(19) ?
    C21 O7 C26 . . 116.2(2) ?
    C24 O8 C25 . . 118.1(2) ?
    C18 N2 H2A . . 120.0 ?
    C18 N2 H2B . . 120.0 ?
    H2A N2 H2B . . 120.0 ?
    O5 C16 O6 . . 113.6(2) ?
    O5 C16 C17 . . 127.9(2) ?
    O6 C16 C17 . . 118.4(2) ?
    C18 C17 C16 . . 122.9(2) ?
    C18 C17 H17 . . 118.5 ?
    C16 C17 H17 . . 118.5 ?
    N2 C18 C17 . . 122.0(2) ?
    N2 C18 C19 . . 120.2(2) ?
    C17 C18 C19 . . 117.8(2) ?
    C20 C19 C22 . . 118.0(2) ?
    C20 C19 C18 . . 117.6(2) ?
    C22 C19 C18 . . 124.4(2) ?
    O6 C20 C19 . . 122.5(2) ?
    O6 C20 C21 . . 115.3(2) ?
    C19 C20 C21 . . 122.2(2) ?
    O7 C21 C24 . . 119.8(2) ?
    O7 C21 C20 . . 121.8(2) ?
    C24 C21 C20 . . 118.3(2) ?
    C23 C22 C19 . . 121.0(2) ?
    C23 C22 H22 . . 119.5 ?
    C19 C22 H22 . . 119.5 ?
    C22 C23 C24 . . 120.1(2) ?
    C22 C23 H23 . . 120.0 ?
    C24 C23 H23 . . 120.0 ?
    O8 C24 C21 . . 114.7(2) ?
    O8 C24 C23 . . 124.9(2) ?
    C21 C24 C23 . . 120.4(2) ?
    O8 C25 H25A . . 109.5 ?
    O8 C25 H25B . . 109.5 ?
    H25A C25 H25B . . 109.5 ?
    O8 C25 H25C . . 109.5 ?
    H25A C25 H25C . . 109.5 ?
    H25B C25 H25C . . 109.5 ?
    O7 C26 C30 . . 111.6(2) ?
    O7 C26 C27 . . 106.3(2) ?
    C30 C26 C27 . . 105.4(2) ?
    O7 C26 H26 . . 111.1 ?
    C30 C26 H26 . . 111.1 ?
    C27 C26 H26 . . 111.1 ?
    C28 C27 C26 . . 106.3(2) ?
    C28 C27 H27A . . 110.5 ?
    C26 C27 H27A . . 110.5 ?
    C28 C27 H27B . . 110.5 ?
    C26 C27 H27B . . 110.5 ?
    H27A C27 H27B . . 108.7 ?
    C29 C28 C27 . . 104.6(2) ?
    C29 C28 H28A . . 110.8 ?
    C27 C28 H28A . . 110.8 ?
    C29 C28 H28B . . 110.8 ?
    C27 C28 H28B . . 110.8 ?
    H28A C28 H28B . . 108.9 ?
    C28 C29 C30 . . 102.5(2) ?
    C28 C29 H29A . . 111.3 ?
    C30 C29 H29A . . 111.3 ?
    C28 C29 H29B . . 111.3 ?
    C30 C29 H29B . . 111.3 ?
    H29A C29 H29B . . 109.2 ?
    C26 C30 C29 . . 104.1(2) ?
    C26 C30 H30A . . 110.9 ?
    C29 C30 H30A . . 110.9 ?
    C26 C30 H30B . . 110.9 ?
    C29 C30 H30B . . 110.9 ?
    H30A C30 H30B . . 108.9 ?
    H1AA O1W H1AB . . 106.9 ?
    H2AA O2W H2AB . . 106.9 ?
loop_
    _geom_torsion_atom_site_label_1
    _geom_torsion_atom_site_label_2
    _geom_torsion_atom_site_label_3
    _geom_torsion_atom_site_label_4
    _geom_torsion_site_symmetry_1
    _geom_torsion_site_symmetry_2
    _geom_torsion_site_symmetry_3
    _geom_torsion_site_symmetry_4
    _geom_torsion
    _geom_torsion_publ_flag
    C5 O2 C1 O1 . . . . 179.3(2) ?
    C5 O2 C1 C2 . . . . -0.3(4) ?
    O1 C1 C2 C3 . . . . -179.9(3) ?
    O2 C1 C2 C3 . . . . -0.4(4) ?
    C1 C2 C3 N1 . . . . -179.3(3) ?
    C1 C2 C3 C4 . . . . 0.6(4) ?
    N1 C3 C4 C5 . . . . 179.8(2) ?
    C2 C3 C4 C5 . . . . -0.2(4) ?
    N1 C3 C4 C7 . . . . -0.1(4) ?
    C2 C3 C4 C7 . . . . 179.9(3) ?
    C1 O2 C5 C4 . . . . 0.7(4) ?
    C1 O2 C5 C6 . . . . -179.8(2) ?
    C7 C4 C5 O2 . . . . 179.5(2) ?
    C3 C4 C5 O2 . . . . -0.5(4) ?
    C7 C4 C5 C6 . . . . 0.0(4) ?
    C3 C4 C5 C6 . . . . -179.9(2) ?
    C11 O3 C6 C9 . . . . -105.6(3) ?
    C11 O3 C6 C5 . . . . 78.9(3) ?
    O2 C5 C6 O3 . . . . -2.8(3) ?
    C4 C5 C6 O3 . . . . 176.7(2) ?
    O2 C5 C6 C9 . . . . -178.4(2) ?
    C4 C5 C6 C9 . . . . 1.1(4) ?
    C5 C4 C7 C8 . . . . -0.5(4) ?
    C3 C4 C7 C8 . . . . 179.4(3) ?
    C4 C7 C8 C9 . . . . -0.1(4) ?
    C10 O4 C9 C6 . . . . 175.8(2) ?
    C10 O4 C9 C8 . . . . -5.2(4) ?
    O3 C6 C9 O4 . . . . 1.8(4) ?
    C5 C6 C9 O4 . . . . 177.5(2) ?
    O3 C6 C9 C8 . . . . -177.3(2) ?
    C5 C6 C9 C8 . . . . -1.6(4) ?
    C7 C8 C9 O4 . . . . -177.8(3) ?
    C7 C8 C9 C6 . . . . 1.2(4) ?
    C6 O3 C11 C15 . . . . 73.9(3) ?
    C6 O3 C11 C12 . . . . -171.6(2) ?
    O3 C11 C12 C13 . . . . -107.8(2) ?
    C15 C11 C12 C13 . . . . 10.6(3) ?
    C11 C12 C13 C14 . . . . 14.6(3) ?
    C12 C13 C14 C15 . . . . -34.0(3) ?
    O3 C11 C15 C14 . . . . 83.5(2) ?
    C12 C11 C15 C14 . . . . -31.7(3) ?
    C13 C14 C15 C11 . . . . 40.8(3) ?
    C20 O6 C16 O5 . . . . 175.9(2) ?
    C20 O6 C16 C17 . . . . -5.0(4) ?
    O5 C16 C17 C18 . . . . 179.7(3) ?
    O6 C16 C17 C18 . . . . 0.8(4) ?
    C16 C17 C18 N2 . . . . -176.7(3) ?
    C16 C17 C18 C19 . . . . 4.2(4) ?
    N2 C18 C19 C20 . . . . 175.8(3) ?
    C17 C18 C19 C20 . . . . -5.2(4) ?
    N2 C18 C19 C22 . . . . -4.9(4) ?
    C17 C18 C19 C22 . . . . 174.1(3) ?
    C16 O6 C20 C19 . . . . 4.0(4) ?
    C16 O6 C20 C21 . . . . -176.3(2) ?
    C22 C19 C20 O6 . . . . -178.2(2) ?
    C18 C19 C20 O6 . . . . 1.2(4) ?
    C22 C19 C20 C21 . . . . 2.2(4) ?
    C18 C19 C20 C21 . . . . -178.4(2) ?
    C26 O7 C21 C24 . . . . -110.7(3) ?
    C26 O7 C21 C20 . . . . 73.9(3) ?
    O6 C20 C21 O7 . . . . -6.9(4) ?
    C19 C20 C21 O7 . . . . 172.7(2) ?
    O6 C20 C21 C24 . . . . 177.5(2) ?
    C19 C20 C21 C24 . . . . -2.8(4) ?
    C20 C19 C22 C23 . . . . -0.2(4) ?
    C18 C19 C22 C23 . . . . -179.5(3) ?
    C19 C22 C23 C24 . . . . -1.1(4) ?
    C25 O8 C24 C21 . . . . 175.7(2) ?
    C25 O8 C24 C23 . . . . -5.1(4) ?
    O7 C21 C24 O8 . . . . 5.1(4) ?
    C20 C21 C24 O8 . . . . -179.3(2) ?
    O7 C21 C24 C23 . . . . -174.2(2) ?
    C20 C21 C24 C23 . . . . 1.4(4) ?
    C22 C23 C24 O8 . . . . -178.7(3) ?
    C22 C23 C24 C21 . . . . 0.5(4) ?
    C21 O7 C26 C30 . . . . 66.9(3) ?
    C21 O7 C26 C27 . . . . -178.7(2) ?
    O7 C26 C27 C28 . . . . -111.5(3) ?
    C30 C26 C27 C28 . . . . 7.1(3) ?
    C26 C27 C28 C29 . . . . 18.4(3) ?
    C27 C28 C29 C30 . . . . -36.6(3) ?
    O7 C26 C30 C29 . . . . 85.1(3) ?
    C27 C26 C30 C29 . . . . -29.9(3) ?
    C28 C29 C30 C26 . . . . 41.4(3) ?
loop_
    _geom_hbond_atom_site_label_D
    _geom_hbond_atom_site_label_H
    _geom_hbond_atom_site_label_A
    _geom_hbond_site_symmetry_A
    _geom_hbond_distance_DH
    _geom_hbond_distance_HA
    _geom_hbond_distance_DA
    _geom_hbond_angle_DHA
    _geom_hbond_publ_flag
    N1 H1A O5 3_566 0.88 1.99 2.861(3) 172 y
    N1 H1B O2W 2_655 0.88 2.00 2.816(3) 153 y
    N2 H2A O1 2_545 0.88 2.03 2.888(3) 166 y
    N2 H2B O1W 3_566 0.88 2.08 2.838(3) 144 y
    O1W H1AA O5 2_556 0.84 1.94 2.769(3) 170 y
    O2W H2AB O1 3_665 0.84 1.94 2.767(3) 168 y
    O1W H1AB O7 . 0.84 2.17 2.956(3) 156 y
    O1W H1AB O8 . 0.84 2.39 2.994(3) 130 y
    O2W H2AA O3 . 0.84 2.00 2.833(3) 171 y
    C7 H7 O2W 2_655 0.95 2.60 3.493(3) 158 y
    C15 H15B O2W 1_565 0.99 2.56 3.309(4) 133 y
    C11 H11 O2 . 1.00 2.59 3.091(3) 111 n
    C15 H15A O4 . 0.99 2.57 3.267(3) 128 n
    C26 H26 O6 . 1.00 2.48 3.035(3) 115 n
data_global
_journal_date_recd_electronic     2012-03-15
_journal_date_accepted     2012-04-03
_journal_name_full     'Acta Crystallographica, Section E'
_journal_year     2012
_journal_volume     68
_journal_issue      5
_journal_page_first     o1397
_journal_page_last     o1397
_journal_paper_category     QO
_journal_paper_doi     10.1107/S160053681201450X
_journal_coeditor_code     PV2524
_publ_contact_author_name     'Ding, Man-Hua'
_publ_contact_author_address
;
      Department of Biology and Chemistry
      Hunan University of Science and Engineering
      Yongzhou Hunan 425100
      People's Republic of China
;
_publ_contact_author_email     'dingxiaolove@163.com'
_publ_contact_author_fax     '0086-746-6381164'
_publ_contact_author_phone     '0086-746-6381164'
_publ_section_title
;
4-Amino-8-cyclopentyloxy-7-methoxy-2<i>H</i>-chromen-2-one monohydrate
;
loop_
    _publ_author_name
    _publ_author_address
    'Man-Hua Ding'
;
Department of Biology and Chemistry
Hunan University of Science and Engineering
Yongzhou Hunan 425100
People's Republic of China
;
    'Xiao-Ping Jiang'
;
Department of Biology and Chemistry
Hunan University of Science and Engineering
Yongzhou Hunan 425100
People's Republic of China
;
