# Supplementary material for: 4-Amino-8-cyclo­pent­yloxy-7-meth­oxy-2H-chromen-2-one monohydrate
Source: Acta Crystallogr Sect E Struct Rep Online. 2012 Apr 18;68(Pt 5):o1397. doi: 10.1107/S160053681201450X (PMC3344523; doi:10.1107/S160053681201450X)
Supplement: Supplementary file 2 [file e-68-o1397-Isup2.hkl]

#
# h,k,l, Fc-squared, Fo-squared, sigma(Fo-squared) and status flag
#
data_I
_shelx_title ' I         P2(1)/c      R = 0.06'
_shelx_refln_list_code          4
_shelx_F_calc_maximum      251.14
_exptl_crystal_F_000      1247.83
_reflns_d_resolution_high  0.8376
 
loop_
 _symmetry_equiv_pos_as_xyz
 'x, y, z'
 '-x, y+1/2, -z+1/2'
 '-x, -y, -z'
 'x, -y-1/2, z-1/2'
 
_cell_length_a    20.3651
_cell_length_b     7.4316
_cell_length_c    19.4049
_cell_angle_alpha  90.000
_cell_angle_beta   91.079
_cell_angle_gamma  90.000
 
_shelx_F_squared_multiplier     1.000
 
loop_
 _refln_index_h
 _refln_index_k
 _refln_index_l
 _refln_F_squared_calc
 _refln_F_squared_meas
 _refln_F_squared_sigma
 _refln_observed_status
   3   0   0       78.50       68.74      3.53 o
   5   0   0       77.70       68.54      4.77 o
   6   0   0    20556.70    24662.24    106.77 o
   7   0   0       71.48       77.22      6.02 o
   8   0   0    18972.92    24097.88    122.83 o
   9   0   0      362.04      382.19     15.52 o
  10   0   0    15590.18    19252.66    124.89 o
  11   0   0        7.51       12.65      4.09 o
  12   0   0      169.62      142.37      8.37 o
  13   0   0      426.47      499.12     13.20 o
  14   0   0     4021.48     4326.68     58.04 o
  15   0   0        1.72        5.04      2.42 o
  16   0   0      120.19      158.65     10.36 o
  17   0   0        5.06        1.54      3.24 o
  18   0   0      257.20      203.52     14.02 o
  19   0   0       64.89       61.58      6.35 o
  20   0   0      301.40      265.55     11.98 o
  21   0   0      175.52      179.71     12.47 o
  22   0   0     1488.31     1569.97     33.64 o
  23   0   0       71.14       60.27      8.63 o
  24   0   0      300.15      321.59     17.42 o
   1   1   0     7644.22     8571.68    118.78 o
   2   1   0        3.86        5.93      1.66 o
   3   1   0     8255.38     8873.16     80.68 o
   4   1   0      169.78      160.05      4.89 o
   5   1   0    15683.29    16919.83    375.31 o
   6   1   0      337.68      342.49      8.59 o
   7   1   0      339.92      353.81      9.46 o
   8   1   0      484.39      509.88     17.15 o
   9   1   0    17495.35    21825.48    126.68 o
  10   1   0      435.95      513.25     19.90 o
  11   1   0     2418.20     2965.80     46.40 o
  12   1   0       15.73       21.27      1.90 o
  13   1   0     2638.02     3204.71     22.79 o
  14   1   0       57.37       74.03      3.82 o
  15   1   0      644.09      745.42     12.14 o
  16   1   0       17.19       11.67      2.33 o
  17   1   0      736.96      854.20     16.13 o
  18   1   0       11.86        5.04      2.56 o
  19   1   0     1197.18     1136.89     19.80 o
  20   1   0      122.07      105.55      6.28 o
  21   1   0      655.71      660.48     14.19 o
  22   1   0       73.53       72.07      5.20 o
  23   1   0      857.74      855.00     14.86 o
  24   1   0        6.18        5.72      3.38 o
   1   2   0      120.22      136.68     25.64 o
   2   2   0    14211.63    16061.84    154.92 o
   3   2   0      120.71       97.75      4.29 o
   4   2   0     1163.40     1155.02     15.46 o
   5   2   0      507.71      463.95     10.41 o
   6   2   0     8472.41     9331.42    143.27 o
   7   2   0       20.72       20.05      2.94 o
   8   2   0    14055.80    16046.61    138.41 o
   9   2   0       34.40       34.15      4.13 o
  10   2   0    10044.26    11614.70    103.77 o
  11   2   0       26.05       31.80      2.26 o
  12   2   0      134.14      134.59      4.38 o
  13   2   0      268.92      312.30      6.57 o
  14   2   0     1091.76     1180.58     14.54 o
  15   2   0       12.75       17.35      2.41 o
  16   2   0       57.82       52.35      3.69 o
  17   2   0       85.21       85.72      5.62 o
  18   2   0      121.87       78.71      6.20 o
  19   2   0       63.63       68.60      6.47 o
  20   2   0      567.22      511.88     13.96 o
  21   2   0        5.65        9.61      2.80 o
  22   2   0      317.56      326.62      9.75 o
  23   2   0       42.51       29.12      2.92 o
   1   3   0     5398.17     5597.56     99.24 o
   2   3   0      201.43      237.21      6.79 o
   3   3   0      412.38      405.49     13.05 o
   4   3   0      602.73      569.86     12.68 o
   5   3   0      486.84      478.38     12.06 o
   6   3   0      258.17      245.31      9.11 o
   7   3   0      134.28      136.99      7.25 o
   8   3   0        8.19        8.77      2.65 o
   9   3   0     3738.07     4101.70     27.87 o
  10   3   0       76.59       93.21      5.17 o
  11   3   0      696.31      708.86     17.91 o
  12   3   0        4.76        6.14      1.66 o
  13   3   0     2390.94     2616.38     25.19 o
  14   3   0        1.63        2.76      1.68 o
  15   3   0      278.23      310.73      8.11 o
  16   3   0        0.32        5.07      2.48 o
  17   3   0      379.40      363.25     11.90 o
  18   3   0        6.75        9.23      2.77 o
  19   3   0     1012.34      974.61     28.14 o
  20   3   0       48.62       32.40      4.38 o
  21   3   0      154.85      149.44      7.54 o
  22   3   0       51.38       59.93      5.76 o
   0   4   0     4730.07     5105.80     48.55 o
   1   4   0      160.12      206.05      7.09 o
   2   4   0     3092.73     3138.58     27.71 o
   3   4   0     1045.05     1086.39     73.99 o
   4   4   0      942.15      912.75     27.08 o
   5   4   0      777.07      691.37     12.75 o
   6   4   0     1114.49     1151.39     18.78 o
   7   4   0      104.80      108.36      5.43 o
   8   4   0     4079.83     4438.60     28.11 o
   9   4   0      131.86      126.78      5.04 o
  10   4   0       14.50       31.36      3.19 o
  11   4   0       23.73       26.91      3.49 o
  12   4   0      358.67      377.78     11.74 o
  13   4   0       53.87       67.53      4.91 o
  14   4   0        9.97       13.78      2.90 o
  15   4   0       46.20       48.34      4.39 o
  16   4   0       45.08       69.98      6.63 o
  17   4   0      371.61      381.44     18.54 o
  18   4   0      220.90      216.54     23.01 o
  19   4   0        5.17        7.77      3.78 o
  20   4   0       19.47        8.44      3.62 o
  21   4   0       53.91       38.36      6.07 o
   1   5   0      121.68      137.08      7.03 o
   2   5   0        6.05       13.18      2.87 o
   3   5   0      515.40      570.50     14.47 o
   4   5   0     1094.42     1114.79     21.67 o
   5   5   0      554.06      625.61     21.21 o
   6   5   0        0.17        2.42      1.98 o
   7   5   0     1050.35     1101.80     22.10 o
   8   5   0      412.60      410.79     13.87 o
   9   5   0      587.66      590.42     16.00 o
  10   5   0       38.43       39.65      4.18 o
  11   5   0       29.86       30.92      3.86 o
  12   5   0        1.35        2.48      2.44 o
  13   5   0        3.83        3.08      2.18 o
  14   5   0        5.07        7.42      2.45 o
  15   5   0        4.33        2.55      2.91 o
  16   5   0        1.95       12.67      7.77 o
  17   5   0      234.41      227.89     12.59 o
  18   5   0       24.67       10.31      4.63 o
  19   5   0       41.62       29.52      4.32 o
   0   6   0      822.35      883.61     38.85 o
   1   6   0       46.38       64.10      9.53 o
   2   6   0      387.25      359.50     17.80 o
   3   6   0     1165.35     1228.68     47.59 o
   4   6   0      279.73      260.51     15.39 o
   5   6   0      423.50      440.54     28.15 o
   6   6   0     1286.71     1310.12     46.71 o
   7   6   0      401.96      436.10     27.38 o
   8   6   0      184.00      207.47     19.60 o
   9   6   0      261.93      277.99     15.92 o
  10   6   0       30.93       20.15      4.63 o
  11   6   0        1.60        1.76      5.60 o
  12   6   0      229.50      263.41     21.84 o
  13   6   0        0.64        1.81      3.64 o
  14   6   0      271.66      254.96     10.91 o
  15   6   0        0.04        2.82      4.99 o
  16   6   0      271.67      321.13     12.89 o
  17   6   0      222.21      196.15     13.95 o
   1   7   0       78.02       56.30      7.87 o
   2   7   0       20.64       22.21      7.11 o
   3   7   0     1218.11     1337.10     27.23 o
   4   7   0      891.68      977.78     23.41 o
   5   7   0      598.71      627.67     22.49 o
   6   7   0      109.74      125.90     10.52 o
   7   7   0        1.82        2.16      4.42 o
   8   7   0      324.10      342.55     16.20 o
   9   7   0      422.81      466.13     18.32 o
  10   7   0      106.81      126.02      9.53 o
  11   7   0      249.89      279.55     21.21 o
  12   7   0       28.08       26.53      4.82 o
  13   7   0       65.43       55.67      9.00 o
  14   7   0        6.47        4.33      4.19 o
   0   8   0      768.37      865.29     35.09 o
   1   8   0       37.06       34.80      8.26 o
   2   8   0        2.75        1.43      5.23 o
   3   8   0      400.32      360.65     21.84 o
   4   8   0       97.01      113.78     12.39 o
   5   8   0      146.12      170.24     10.23 o
   6   8   0       57.67       57.42     12.83 o
   7   8   0      203.98      210.87     10.31 o
   8   8   0        5.01       -5.23      5.23 o
   9   8   0       87.97       78.97      8.49 o
  10   8   0       59.80       71.34      8.84 o
 -24   1   1       28.60       30.30      3.95 o
 -23   1   1        2.18        6.88      2.52 o
 -22   1   1       22.44       26.00      3.27 o
 -21   1   1      117.94      117.45      6.16 o
 -20   1   1       60.30       73.53      5.95 o
 -19   1   1       46.79       75.35      5.40 o
 -18   1   1       69.84       68.91      5.96 o
 -17   1   1      592.29      532.17     11.68 o
 -16   1   1        5.14       10.88      2.13 o
 -15   1   1       13.78      130.90     14.70 o
 -14   1   1        2.41        9.21      1.86 o
 -13   1   1     1872.12     1825.29     17.90 o
 -12   1   1       36.07       54.34      2.92 o
 -11   1   1      104.86      416.88     13.32 o
 -10   1   1      301.21      278.07     10.20 o
  -9   1   1     2193.71     2341.08     38.41 o
  -8   1   1      516.57      560.57     14.23 o
  -7   1   1     1018.33     1064.46     28.33 o
  -6   1   1        2.02      109.25     23.30 o
  -5   1   1       32.07       26.35      3.30 o
  -4   1   1      126.75      131.00      4.42 o
  -3   1   1      198.24      155.04      6.77 o
  -2   1   1      493.18      428.17      9.37 o
  -1   1   1     1353.10     1332.53     12.49 o
   0   1   1      214.23      196.08      8.72 o
   1   1   1      510.24      598.70     41.75 o
   2   1   1      332.38      336.25     10.59 o
   3   1   1       49.85       52.14      8.15 o
   4   1   1        1.30       15.07      4.21 o
   5   1   1       42.78       68.49      3.69 o
   6   1   1      935.22      887.05     20.14 o
   7   1   1       33.88      209.79     10.57 o
   8   1   1      727.20      741.64     21.38 o
   9   1   1     1759.25     2045.29     37.80 o
  10   1   1      186.89      246.74     10.02 o
  11   1   1     2124.87     2069.89     57.12 o
  12   1   1       92.05      103.10      4.00 o
  13   1   1        0.18      221.00     23.26 o
  14   1   1       43.81       41.75      3.03 o
  15   1   1      968.81      927.28     14.36 o
  16   1   1       51.86       45.77      3.73 o
  17   1   1       48.91      107.15      7.11 o
  18   1   1        3.25        6.15      2.89 o
  19   1   1      523.73      475.61     14.58 o
  20   1   1       94.83       97.54      5.99 o
  21   1   1       31.57       33.14      4.13 o
  22   1   1       52.73       60.25      4.66 o
  23   1   1       84.43       73.48      4.57 o
  24   1   1       31.90       35.71      5.88 o
 -23   2   1       42.59       35.39      3.02 o
 -22   2   1       51.41       82.78      5.11 o
 -21   2   1       27.83       61.57      5.67 o
 -20   2   1      483.54      478.28     13.48 o
 -19   2   1        1.66       -2.04      2.73 o
 -18   2   1      160.98      184.54      8.97 o
 -17   2   1       48.07       36.95      4.19 o
 -16   2   1      430.07      439.31      9.73 o
 -15   2   1      118.87      112.93      4.65 o
 -14   2   1      112.43      179.51      5.51 o
 -13   2   1      164.62      177.53      4.95 o
 -12   2   1      548.80      591.13      8.95 o
 -11   2   1       49.17      124.14      5.96 o
 -10   2   1      112.20      113.36      7.12 o
  -9   2   1      339.18      408.31     12.53 o
  -8   2   1     3637.66     3586.28    164.73 o
  -7   2   1     3965.94     3717.85    159.66 o
  -6   2   1     7152.76     6800.22    122.42 o
  -5   2   1     4661.42     5191.00    130.36 o
  -4   2   1     1598.81     1824.28     59.69 o
  -3   2   1      678.12     2393.56    328.66 o
  -2   2   1     7077.52     7077.24     49.05 o
  -1   2   1    63072.51    71960.26    187.38 o
   0   2   1     1691.89     1539.58     24.60 o
   1   2   1     3688.86     8579.16     41.27 o
   2   2   1     3443.97     3994.66    107.96 o
   3   2   1    16007.38    15995.27    221.41 o
   4   2   1     3840.53     3856.60     28.24 o
   5   2   1     7402.70     7439.84     43.00 o
   6   2   1      563.81     1242.01    269.14 o
   7   2   1      329.35      760.94    161.26 o
   8   2   1      142.30      712.95     23.12 o
   9   2   1      544.01      558.19     21.62 o
  10   2   1       54.35       87.95      9.53 o
  11   2   1      563.63      571.81      8.67 o
  12   2   1      180.60      217.21      6.76 o
  13   2   1      171.33      168.57      5.24 o
  14   2   1      360.86      390.26      8.81 o
  15   2   1        0.23       15.19      2.62 o
  16   2   1      185.88      225.43      9.40 o
  17   2   1        0.43        4.71      2.60 o
  18   2   1      495.66      463.23     16.08 o
  19   2   1        1.21        6.72      3.42 o
  20   2   1       16.86       54.34      4.88 o
  21   2   1      359.29      324.09     10.58 o
  22   2   1      417.30      383.57     10.52 o
  23   2   1       11.20       15.57      2.22 o
 -22   3   1       41.94       66.01      6.13 o
 -21   3   1       12.78       31.17      4.59 o
 -20   3   1      512.39      493.94     17.87 o
 -19   3   1      323.01      325.31     15.39 o
 -18   3   1       77.46       91.05      7.36 o
 -17   3   1      494.59      467.51     13.30 o
 -16   3   1       82.24       88.14      7.19 o
 -15   3   1      199.40      240.46      7.95 o
 -14   3   1      225.95      220.73      6.78 o
 -13   3   1      992.95     1002.04     14.92 o
 -12   3   1      581.77      777.08     40.59 o
 -11   3   1      701.74      871.99     16.59 o
 -10   3   1     2615.35     2557.03     27.27 o
  -9   3   1     2453.49     2363.49     36.31 o
  -8   3   1     1060.40     1327.50     98.75 o
  -7   3   1       31.22       87.75      8.17 o
  -6   3   1       11.87      111.31     34.84 o
  -5   3   1      888.12      867.58     16.62 o
  -4   3   1       15.22       60.39      5.92 o
  -3   3   1     2752.66     2568.41     34.98 o
  -2   3   1     4911.04     4380.62    113.86 o
  -1   3   1    13901.85    13235.70    110.28 o
   0   3   1     3865.41     3629.21     24.82 o
   1   3   1     1075.29     2438.11    200.54 o
   2   3   1       57.48      562.74     67.66 o
   3   3   1      745.07      992.76     18.91 o
   4   3   1      577.94      539.44     11.95 o
   5   3   1      474.79      524.84     17.83 o
   6   3   1     1040.31      933.64     48.56 o
   7   3   1      350.29      345.80     11.35 o
   8   3   1     3288.22     3207.77     36.48 o
   9   3   1      180.90      427.38     30.61 o
  10   3   1      307.32      536.17     18.97 o
  11   3   1     1623.30     1616.80     21.94 o
  12   3   1     1787.38     1832.68     27.25 o
  13   3   1      578.58      685.15     12.53 o
  14   3   1       18.55       52.01      3.29 o
  15   3   1      631.99      590.68     12.14 o
  16   3   1        3.78        8.46      2.80 o
  17   3   1       96.16      138.84      7.70 o
  18   3   1      102.85       87.79      6.06 o
  19   3   1      658.41      626.40     14.73 o
  20   3   1      148.06      185.48      9.89 o
  21   3   1      147.74      150.89      9.62 o
  22   3   1      366.94      365.60     13.15 o
 -21   4   1       27.32       70.39      5.88 o
 -20   4   1      141.09      155.11     12.89 o
 -19   4   1        0.29        0.65      4.05 o
 -18   4   1       53.90       83.56      8.25 o
 -17   4   1       97.57       78.85     11.34 o
 -16   4   1        2.50        4.95      3.12 o
 -15   4   1       88.96       81.49      6.20 o
 -14   4   1      268.34      252.77     10.40 o
 -13   4   1       59.70       73.25      4.58 o
 -12   4   1       39.29       48.54      4.06 o
 -11   4   1      290.99      327.17      9.49 o
 -10   4   1        5.26       35.36      2.93 o
  -9   4   1      737.60      765.43     13.23 o
  -8   4   1     1068.98     1092.37     18.18 o
  -7   4   1     3615.93     3607.29     26.70 o
  -6   4   1     1008.22      973.56     17.45 o
  -5   4   1      327.89      460.53     23.63 o
  -4   4   1       43.74       46.49      4.59 o
  -3   4   1      282.26      791.93     21.80 o
  -2   4   1      225.26     1115.06     25.33 o
  -1   4   1    23342.40    23466.61    120.65 o
   0   4   1     8052.17     8056.66     67.55 o
   1   4   1      185.42     2785.89     40.33 o
   2   4   1     8828.27     7807.35     69.20 o
   3   4   1     5731.06     5194.38     56.48 o
   4   4   1       24.12       27.31      9.05 o
   5   4   1     1453.92     1281.39     19.69 o
   6   4   1      380.87      483.69     16.71 o
   7   4   1     1187.08     1522.94     59.95 o
   8   4   1      387.98      488.79     11.51 o
   9   4   1      717.43      791.88     15.20 o
  10   4   1      213.30      233.93      8.74 o
  11   4   1      198.22      220.43      8.78 o
  12   4   1        0.02        6.43      2.35 o
  13   4   1      198.66      190.10      7.90 o
  14   4   1        3.65       26.53      3.91 o
  15   4   1       68.57       77.50     11.23 o
  16   4   1       81.19       71.63      8.48 o
  17   4   1        0.10       10.25      3.48 o
  18   4   1      279.64      240.74     13.80 o
  19   4   1       38.05       27.51      4.50 o
  20   4   1       70.07       73.43      6.62 o
  21   4   1      446.09      450.80     21.51 o
 -19   5   1     1426.85     1290.17     33.80 o
 -18   5   1        0.61        6.89      4.38 o
 -17   5   1      235.79      234.75     19.18 o
 -16   5   1      172.76      187.93     12.17 o
 -15   5   1       36.37       26.00      3.56 o
 -14   5   1      117.99      113.04      7.07 o
 -13   5   1       93.69      106.44      6.97 o
 -12   5   1      988.96     1055.72     26.00 o
 -11   5   1      367.93      319.47     12.62 o
 -10   5   1     1268.09     1279.58     21.53 o
  -9   5   1       76.62      170.55     29.15 o
  -8   5   1      409.23      478.18     12.66 o
  -7   5   1       32.00       93.04      7.21 o
  -6   5   1      109.91      157.85     11.01 o
  -5   5   1       43.77       47.39      6.38 o
  -4   5   1       17.71       94.87     12.67 o
  -3   5   1      378.92      372.09     22.90 o
  -2   5   1     2189.41     2049.54     52.91 o
  -1   5   1      772.93      686.35     18.12 o
   0   5   1     1014.43     1033.69     23.42 o
   1   5   1       77.90      154.77      8.39 o
   2   5   1       12.12      302.66     10.93 o
   3   5   1      265.69      278.56      9.37 o
   4   5   1      772.16      745.50     15.34 o
   5   5   1       21.26       28.79      4.06 o
   6   5   1      427.03      392.07     13.39 o
   7   5   1      616.33      552.70     20.53 o
   8   5   1      799.80      784.80     24.92 o
   9   5   1        0.66       17.76      3.64 o
  10   5   1      553.59      643.31     18.35 o
  11   5   1       10.03       54.14      9.45 o
  12   5   1     1078.18     1163.73     25.62 o
  13   5   1      215.69      201.61      9.51 o
  14   5   1      109.64      103.04      6.87 o
  15   5   1        6.06       12.63      3.50 o
  16   5   1        0.00       24.95      5.84 o
  17   5   1        0.10       34.30      8.03 o
  18   5   1        7.97        5.81      2.85 o
  19   5   1      286.28      397.55     14.34 o
 -17   6   1        0.02        2.70      2.45 o
 -16   6   1       74.61      100.21     10.92 o
 -15   6   1        1.94        3.29      2.44 o
 -14   6   1       51.71       87.02      6.73 o
 -13   6   1        7.25       23.07      7.26 o
 -12   6   1      373.15      363.57     15.87 o
 -11   6   1       98.61       83.17      8.08 o
 -10   6   1      263.86      275.32     14.32 o
  -9   6   1      264.07      260.03     16.18 o
  -8   6   1      779.77      800.54     37.50 o
  -7   6   1      557.66      637.29     21.43 o
  -6   6   1      172.08      155.41     10.92 o
  -5   6   1       46.86       42.95      5.14 o
  -4   6   1       65.36       80.70      9.05 o
  -3   6   1       21.42      203.48     13.42 o
  -2   6   1        0.36      125.38     11.30 o
  -1   6   1     4415.06     4125.33    136.76 o
   0   6   1     1565.74     1577.74     33.36 o
   1   6   1      149.05      776.65     25.95 o
   2   6   1      950.17      839.31     20.82 o
   3   6   1     1449.38     1297.69     25.87 o
   4   6   1      168.26      177.28     11.99 o
   5   6   1       14.94       23.83      5.50 o
   6   6   1        0.84       21.96      5.27 o
   7   6   1      464.23      477.34     19.11 o
   8   6   1      426.34      505.25     19.84 o
   9   6   1      267.51      275.80     12.38 o
  10   6   1       60.43       73.43      8.51 o
  11   6   1        1.82       20.93      5.03 o
  12   6   1       95.61      127.84     10.54 o
  13   6   1      175.78      195.06     10.33 o
  14   6   1      181.97      179.77     17.28 o
  15   6   1       25.80       22.81      6.77 o
  16   6   1      387.73      366.37     13.68 o
  17   6   1        8.36        7.44      4.47 o
 -14   7   1        0.21       28.63      6.57 o
 -13   7   1      268.36      284.10     12.84 o
 -12   7   1      280.11      251.72     17.29 o
 -11   7   1        2.91       29.43      8.35 o
 -10   7   1      164.82      216.73     18.15 o
  -9   7   1      119.45      124.17      9.65 o
  -8   7   1        4.34       12.16      4.26 o
  -7   7   1        6.52       24.51      8.68 o
  -6   7   1        9.78       19.77      4.99 o
  -5   7   1       39.06       76.83      8.25 o
  -4   7   1       61.88      105.19      8.12 o
  -3   7   1       55.14      122.00     11.13 o
  -2   7   1      258.56      223.14     14.47 o
  -1   7   1      306.29      276.89     16.15 o
   0   7   1       72.11       55.14      7.92 o
   1   7   1        1.54       52.68      7.81 o
   2   7   1       34.82       69.11      6.56 o
   3   7   1      659.14      645.52     18.98 o
   4   7   1      323.66      285.21     15.23 o
   5   7   1      286.18      259.44     14.66 o
   6   7   1      129.15      136.05     10.84 o
   7   7   1      187.64      173.05     11.87 o
   8   7   1       34.53       27.94      5.83 o
   9   7   1        5.24       19.64      4.77 o
  10   7   1      533.98      485.25     23.00 o
  11   7   1      183.83      198.93      9.49 o
  12   7   1       59.05       91.84      6.25 o
  13   7   1        3.78       44.64      8.27 o
  14   7   1      293.29      242.27     15.88 o
 -10   8   1        0.78        4.87      3.76 o
  -9   8   1        6.34       53.38      7.17 o
  -8   8   1       34.16       34.07      6.67 o
  -7   8   1       50.27       59.79      8.11 o
  -6   8   1        1.71       -1.50      2.66 o
  -5   8   1       96.00       93.30      7.40 o
  -4   8   1       46.85       46.76      5.76 o
  -3   8   1       44.79       49.79      9.00 o
  -2   8   1        0.68       18.60      6.17 o
  -1   8   1      300.54      262.69     13.85 o
   0   8   1      298.97      250.96     19.62 o
   1   8   1      133.63      148.92     15.35 o
   2   8   1       93.26       64.76     10.58 o
   3   8   1      127.13      120.64     13.50 o
   4   8   1       17.37       18.54      6.03 o
   5   8   1       22.72       35.82      7.85 o
   6   8   1       10.01       16.32      5.82 o
   7   8   1       61.70       69.10      8.93 o
   8   8   1       91.79       84.83      6.33 o
   9   8   1      504.32      467.33     22.04 o
  10   8   1        2.28        2.90      2.86 o
 -24   0   2        3.11        6.55      3.39 o
 -23   0   2       42.06       46.15      5.75 o
 -22   0   2      368.59      429.64     17.49 o
 -21   0   2     1021.64     1208.68     31.20 o
 -20   0   2      168.63      186.34     13.11 o
 -19   0   2       57.37       66.17      9.29 o
 -18   0   2       34.71       27.67      4.58 o
 -17   0   2      615.35      695.93     18.89 o
 -16   0   2      180.35      194.64     10.12 o
 -15   0   2      278.33      283.36     10.86 o
 -14   0   2      611.06      766.73     18.23 o
 -13   0   2        5.89       16.72      3.36 o
 -12   0   2       25.13      148.87     24.70 o
 -11   0   2       30.17       62.31      7.28 o
 -10   0   2    14636.41    17335.19    112.50 o
  -9   0   2      875.98     1039.51     24.23 o
  -8   0   2     4666.49     4742.72     48.36 o
  -7   0   2        2.72        6.71      1.86 o
  -6   0   2      193.43      233.94      7.11 o
  -5   0   2     4400.72     4305.60     25.91 o
  -4   0   2     5072.30     4734.09     37.51 o
  -3   0   2      115.28      226.10      6.84 o
  -2   0   2        0.17        1.70      0.90 o
  -1   0   2     1035.17      828.05      9.72 o
   0   0   2      385.64      323.37      4.03 o
   1   0   2     1010.18      858.93      9.94 o
   2   0   2        4.30        5.66      1.21 o
   3   0   2     1226.40     1220.51     16.73 o
   4   0   2     4110.53     4324.73     36.36 o
   5   0   2     6007.47     5985.14     47.74 o
   6   0   2      689.35      682.52     17.26 o
   7   0   2       58.61       50.27      5.58 o
   8   0   2     2014.51     2644.54     40.12 o
   9   0   2      692.60      912.14     25.06 o
  10   0   2    17816.34    20672.94    135.72 o
  11   0   2      346.37      337.21     17.55 o
  12   0   2     1087.20     1075.43     21.32 o
  13   0   2       36.30       64.53      7.62 o
  14   0   2      990.39     1086.20     21.69 o
  15   0   2       25.82       55.39      5.51 o
  16   0   2      521.69      505.93     16.27 o
  17   0   2      576.11      609.12     15.75 o
  18   0   2      101.73       75.68      7.07 o
  19   0   2      544.57      505.49     16.91 o
  20   0   2      474.48      382.92     17.37 o
  21   0   2     2514.41     2490.73     49.94 o
  22   0   2      319.44      370.15     26.19 o
  23   0   2        1.91       -0.64      3.81 o
  24   0   2        1.21        2.21      2.87 o
 -24   1   2       41.33       54.10      5.18 o
 -23   1   2        2.57       13.19      2.89 o
 -22   1   2       56.85       78.53      5.20 o
 -21   1   2      809.99      796.55     17.52 o
 -20   1   2      931.04      804.94     16.14 o
 -19   1   2      294.13      250.36      9.35 o
 -18   1   2      927.96     1031.68     20.77 o
 -17   1   2        0.04       -0.26      2.33 o
 -16   1   2       98.63       77.88      4.54 o
 -15   1   2      270.88      374.28      8.46 o
 -14   1   2       69.72      108.90      4.43 o
 -13   1   2      158.05      174.03      4.93 o
 -12   1   2     2362.70     2748.09     19.33 o
 -11   1   2     1502.25     1506.22     27.44 o
 -10   1   2      836.20      930.84     15.09 o
  -9   1   2      535.58      640.05     18.68 o
  -8   1   2     2169.05     2442.01     26.34 o
  -7   1   2     2807.71     2966.40     26.87 o
  -6   1   2     4087.96     3981.73    101.81 o
  -5   1   2      208.21      273.13      6.91 o
  -4   1   2     4067.40     4090.53     45.78 o
  -3   1   2      182.01      148.90     11.38 o
  -2   1   2     7846.94     7278.69     65.45 o
   0   1   2       23.30      142.33    106.91 o
   2   1   2     5437.23     5552.88     40.28 o
   3   1   2       23.36       30.72      3.47 o
   4   1   2     3429.98     3696.94     37.47 o
   5   1   2      545.27      541.91     15.07 o
   6   1   2     3904.23     4034.89     45.41 o
   7   1   2     2638.15     2819.14     40.51 o
   8   1   2     3088.36     3299.72     46.76 o
   9   1   2     2099.59     2095.16     27.93 o
  10   1   2      203.01      386.97     17.41 o
  11   1   2     1095.19     1215.43     23.94 o
  12   1   2     1838.26     2133.30     37.28 o
  13   1   2      205.00      199.33      5.47 o
  14   1   2      203.81      205.75      5.89 o
  15   1   2     1289.89     1289.66     15.22 o
  16   1   2        0.18       12.43      2.58 o
  17   1   2       12.60        7.68      2.44 o
  18   1   2     1081.21     1108.18     22.25 o
  19   1   2        4.94       16.69      3.27 o
  20   1   2      112.97      114.47      6.55 o
  21   1   2      273.01      278.91     10.35 o
  22   1   2        3.52        8.00      2.42 o
  23   1   2      150.56      123.33      6.61 o
 -23   2   2        2.12        9.41      2.81 o
 -22   2   2      313.00      345.86      9.90 o
 -21   2   2       82.77      134.75      7.70 o
 -20   2   2      437.40      488.02     13.56 o
 -19   2   2       30.68       37.69      4.52 o
 -18   2   2      489.72      505.42     14.46 o
 -17   2   2        1.25        0.76      2.16 o
 -16   2   2       73.49       83.86      4.84 o
 -15   2   2      561.32      614.08     11.69 o
 -14   2   2      400.13      460.51      8.16 o
 -13   2   2        3.20        9.82      1.49 o
 -12   2   2       11.55       53.18      6.19 o
 -11   2   2      172.63      150.41      4.36 o
 -10   2   2     4732.67     5227.15     47.45 o
  -9   2   2      284.68      376.96     12.05 o
  -8   2   2     3189.00     3257.64     51.35 o
  -7   2   2       13.06       13.24      2.49 o
  -6   2   2       12.78      105.31     43.17 o
  -5   2   2      112.87      112.08      5.46 o
  -4   2   2      199.49      228.72      7.08 o
  -3   2   2      507.34      418.02      9.07 o
  -2   2   2     5590.43     6598.44     50.99 o
  -1   2   2    13443.89    12390.12    422.39 o
   0   2   2     1561.43     1305.71     10.76 o
   1   2   2    14256.52    14885.10    277.55 o
   2   2   2    11677.54    11386.92    257.69 o
   3   2   2        9.28       42.87     25.01 o
   4   2   2      237.46      240.45     10.68 o
   5   2   2      384.19      369.47      9.28 o
   6   2   2      841.76      755.54     22.21 o
   7   2   2        4.44        2.14      2.68 o
   8   2   2     1515.44     1879.89     38.77 o
   9   2   2      563.87      634.85     23.62 o
  10   2   2     5193.73     5648.98     37.75 o
  11   2   2       20.56       27.58      2.17 o
  12   2   2      407.60      431.15      7.48 o
  13   2   2       20.40       25.08      2.50 o
  14   2   2      631.02      670.16     11.70 o
  15   2   2      488.34      545.85     10.95 o
  16   2   2      170.47      182.02      6.67 o
  17   2   2       13.89        9.90      3.09 o
  18   2   2      318.81      312.01     11.59 o
  19   2   2      183.89      173.26      9.80 o
  20   2   2      508.82      479.45     13.57 o
  21   2   2      611.86      615.67     14.38 o
  22   2   2       68.25      104.41      5.60 o
  23   2   2        0.07       -1.07      1.58 o
 -22   3   2        7.78       19.56      4.06 o
 -21   3   2      215.14      208.28      8.91 o
 -20   3   2      127.49      146.42     10.00 o
 -19   3   2       39.56       46.39      6.39 o
 -18   3   2      134.72      135.75      8.46 o
 -17   3   2        5.16        6.70      4.00 o
 -16   3   2       35.60       59.52      5.42 o
 -15   3   2      557.30      535.43     11.64 o
 -14   3   2      531.35      550.16     11.48 o
 -13   3   2       88.03       98.65      4.90 o
 -12   3   2      312.97      469.17     13.13 o
 -11   3   2       40.87       41.90      3.02 o
 -10   3   2        5.67       16.12      2.71 o
  -9   3   2       29.02       59.53      4.34 o
  -8   3   2       11.93      161.33     42.73 o
  -7   3   2       56.36       63.47      5.06 o
  -6   3   2       11.63       52.57      8.39 o
  -5   3   2       39.57       47.73      5.74 o
  -4   3   2      129.26      144.34      9.22 o
  -3   3   2      600.74      550.77     17.66 o
  -2   3   2     3015.67     2877.90     68.73 o
  -1   3   2      414.03      688.15     69.16 o
   0   3   2      553.11      510.38      8.35 o
   1   3   2     4281.44     3934.65     97.54 o
   2   3   2      332.71      555.99     86.40 o
   3   3   2      508.30      499.32     10.36 o
   4   3   2        8.43       18.71      5.43 o
   5   3   2      202.54      167.47      6.95 o
   6   3   2      277.13      299.27      9.91 o
   7   3   2       85.13       89.31      9.65 o
   8   3   2     1288.51     1247.87     69.23 o
   9   3   2      553.26      632.93     16.57 o
  10   3   2        7.29       14.90      2.43 o
  11   3   2        0.25        5.41      2.14 o
  12   3   2     1444.27     1463.23     19.87 o
  13   3   2      367.48      330.27      8.23 o
  14   3   2      196.69      206.73      7.26 o
  15   3   2       69.68      104.25      5.55 o
  16   3   2      538.53      494.47     13.96 o
  17   3   2        0.16       -0.83      2.62 o
  18   3   2      172.21      141.42      7.47 o
  19   3   2       59.95       64.61      5.69 o
  20   3   2      212.09      182.82      8.81 o
  21   3   2       19.96       17.52      3.76 o
  22   3   2       66.39       57.36      5.66 o
 -21   4   2       62.67       42.99      6.60 o
 -20   4   2      253.03      231.07     17.02 o
 -19   4   2        9.07       29.57      6.93 o
 -18   4   2      281.11      263.84     18.03 o
 -17   4   2      234.96      271.95     19.48 o
 -16   4   2        1.39        3.13      3.28 o
 -15   4   2      337.68      334.00     11.96 o
 -14   4   2      233.15      246.86     10.30 o
 -13   4   2       83.39       84.83      6.33 o
 -12   4   2      115.97      222.29     13.68 o
 -11   4   2      210.89      308.76     12.35 o
 -10   4   2      192.99      182.24      8.24 o
  -9   4   2      549.95      680.93     14.29 o
  -8   4   2      131.13      160.03     11.93 o
  -7   4   2      560.55      568.76     10.67 o
  -6   4   2      151.27      201.18      9.10 o
  -5   4   2      621.01      669.68     19.45 o
  -4   4   2       32.12      266.91     33.27 o
  -3   4   2      494.82      499.05     18.39 o
  -2   4   2     1600.84     2384.34     39.25 o
  -1   4   2     3153.71     3799.81     49.56 o
   0   4   2     1941.78     1790.46     34.17 o
   1   4   2     8435.23     7722.89     72.38 o
   2   4   2     7963.87     7029.38     70.78 o
   3   4   2      538.97      544.59     19.51 o
   4   4   2     2395.91     2120.26     35.86 o
   5   4   2      803.71      823.33     16.30 o
   6   4   2      743.77      709.59     13.94 o
   7   4   2      113.09      180.52      8.73 o
   8   4   2      615.81      572.73     14.96 o
   9   4   2     2484.95     2505.23     43.65 o
  10   4   2       32.44       46.02      5.08 o
  11   4   2      786.94      836.01     17.19 o
  12   4   2     1128.52     1160.86     20.72 o
  13   4   2       18.82       24.71      3.44 o
  14   4   2       21.56       43.72      6.18 o
  15   4   2      318.85      340.45     17.78 o
  16   4   2       16.30       18.93      5.71 o
  17   4   2      562.95      561.27     17.68 o
  18   4   2       24.96       33.72      4.57 o
  19   4   2      202.11      188.21      9.32 o
  20   4   2       64.46       53.19      8.72 o
  21   4   2       49.79       68.00      9.05 o
 -19   5   2       66.28       65.64      9.02 o
 -18   5   2      365.85      374.33     28.01 o
 -17   5   2       16.49       17.89      4.32 o
 -16   5   2        0.26       38.21      5.04 o
 -15   5   2      304.73      290.88     10.70 o
 -14   5   2      126.59      147.89      7.92 o
 -13   5   2      260.78      318.41     15.18 o
 -12   5   2      131.36      125.22      8.35 o
 -11   5   2      407.67      373.24     14.79 o
 -10   5   2      130.56      132.27      7.18 o
  -9   5   2      944.38      896.33     17.68 o
  -8   5   2      943.49      857.83     22.79 o
  -7   5   2      281.67      305.79     11.91 o
  -6   5   2      419.09      417.61     17.28 o
  -5   5   2      732.34      833.05     34.79 o
  -4   5   2        0.71        5.19      5.20 o
  -3   5   2      290.21      267.30     19.74 o
  -2   5   2     3810.48     3826.20     40.05 o
  -1   5   2     1360.11     1199.52     22.25 o
   0   5   2      981.83     1037.56     20.26 o
   1   5   2       11.53      173.13     13.12 o
   2   5   2      649.67     1086.52     20.89 o
   3   5   2      340.37      321.19     10.24 o
   4   5   2        4.89        5.69      2.26 o
   5   5   2     1509.13     1465.94     22.28 o
   6   5   2       21.47       88.97      6.79 o
   7   5   2      136.78      156.11      8.75 o
   8   5   2       63.94      175.87     13.14 o
   9   5   2       62.48      148.72      9.08 o
  10   5   2       65.79       74.45      8.43 o
  11   5   2       44.79       73.89      6.96 o
  12   5   2       10.97       23.19      4.31 o
  13   5   2      991.02      926.45     19.95 o
  14   5   2       77.77       74.66      6.99 o
  15   5   2      115.74      107.03     10.92 o
  16   5   2      417.08      384.36     18.12 o
  17   5   2       74.64       63.04      5.74 o
  18   5   2      486.95      439.55     16.34 o
  19   5   2       13.67       10.56      3.03 o
 -17   6   2      214.94      231.34     14.11 o
 -16   6   2       67.03       51.62      6.08 o
 -15   6   2      230.80      241.64     14.06 o
 -14   6   2      467.05      446.54     12.05 o
 -13   6   2      236.17      269.76      9.72 o
 -12   6   2       15.12       63.09      5.91 o
 -11   6   2       50.90       76.91      8.17 o
 -10   6   2      784.42      754.85     23.90 o
  -9   6   2      127.02      148.99     11.06 o
  -8   6   2       67.16       85.75     10.18 o
  -7   6   2       37.85       44.04      8.92 o
  -6   6   2      643.12      570.67     16.99 o
  -5   6   2      422.02      461.12     19.73 o
  -4   6   2      401.73      635.65     23.25 o
  -3   6   2       81.89      247.83     14.73 o
  -2   6   2        4.65      175.09     19.11 o
  -1   6   2       28.42      268.16     15.32 o
   0   6   2      425.87      404.77     14.70 o
   1   6   2     1810.09     1611.30     29.00 o
   2   6   2     1191.83     1083.32     24.13 o
   3   6   2     1468.22     1471.10     33.64 o
   4   6   2     2279.50     2132.24     28.16 o
   5   6   2      495.19      517.69     15.80 o
   6   6   2       37.59      115.84      7.76 o
   7   6   2       67.33       79.21      6.96 o
   8   6   2      364.32      342.74     13.90 o
   9   6   2      747.07      723.54     32.87 o
  10   6   2      288.84      332.97     17.24 o
  11   6   2      432.75      425.41     19.21 o
  12   6   2      501.01      488.22     16.66 o
  13   6   2      291.95      292.36     12.63 o
  14   6   2       49.83       73.48     10.37 o
  15   6   2      180.28      209.35     17.58 o
  16   6   2        3.07        9.37      3.03 o
  17   6   2      569.91      559.73     23.70 o
 -14   7   2        2.62        0.68      3.53 o
 -13   7   2       57.58       64.12      6.96 o
 -12   7   2        0.90        5.80      3.33 o
 -11   7   2       94.72       95.64     12.09 o
 -10   7   2      203.96      211.46     17.88 o
  -9   7   2      185.30      204.98     18.26 o
  -8   7   2       17.19       15.57      7.06 o
  -7   7   2      170.73      169.68     11.37 o
  -6   7   2       47.39       85.17      8.59 o
  -5   7   2       19.79       57.98      7.41 o
  -4   7   2      126.16      128.80     10.89 o
  -3   7   2        1.19        0.01     10.68 o
  -2   7   2      911.64      932.52     28.50 o
  -1   7   2     2321.89     2200.91     43.86 o
   0   7   2      734.25      800.60     26.97 o
   1   7   2      467.57      729.76     25.72 o
   2   7   2        0.19      122.69     11.30 o
   3   7   2       17.12       20.55      4.60 o
   4   7   2        2.68       20.45      3.94 o
   5   7   2      260.80      244.30     16.72 o
   6   7   2      223.94      202.65      9.93 o
   7   7   2        9.68       22.07      5.40 o
   8   7   2       53.26       62.89      5.79 o
   9   7   2       23.49       34.57      4.47 o
  10   7   2      199.37      209.98     12.14 o
  11   7   2        8.33       12.53      3.17 o
  12   7   2       14.40        6.99      3.86 o
  13   7   2      332.36      306.25     12.57 o
  14   7   2        0.01        0.09      3.76 o
 -10   8   2       76.69       70.23      8.09 o
  -9   8   2       73.42       79.48      8.89 o
  -8   8   2       84.73       92.12     10.17 o
  -7   8   2       83.31       78.18      9.67 o
  -6   8   2      420.59      400.35     21.00 o
  -5   8   2       36.38       39.59      7.58 o
  -4   8   2      408.34      502.05     16.60 o
  -3   8   2        5.56       86.51      7.51 o
  -2   8   2      239.46      238.06     11.91 o
  -1   8   2        2.63       28.24      5.07 o
   0   8   2       10.64        9.28      5.69 o
   1   8   2      203.89      190.54     16.98 o
   2   8   2       32.92       73.87     11.00 o
   3   8   2      631.61      607.05     29.13 o
   4   8   2     1107.53     1024.13     36.63 o
   5   8   2       71.20       57.50      9.37 o
   6   8   2        0.15       59.64      8.87 o
   7   8   2      104.03      121.14     11.93 o
   8   8   2       89.46       82.13      9.11 o
   9   8   2        2.06       13.66      3.07 o
  10   8   2       23.15       19.79      5.56 o
 -23   1   3       30.01       27.43      3.64 o
 -22   1   3       14.71       14.52      2.47 o
 -21   1   3       33.28       25.59      3.71 o
 -20   1   3       95.05       89.91      5.71 o
 -19   1   3       11.46       13.04      3.22 o
 -18   1   3       17.84       26.08      4.36 o
 -17   1   3      209.91      220.82      9.63 o
 -16   1   3      117.85      109.69      5.80 o
 -15   1   3       57.43       52.47      4.08 o
 -14   1   3      112.50      134.70      4.99 o
 -13   1   3      402.76      455.99      9.02 o
 -12   1   3     1179.40     1040.31     12.80 o
 -11   1   3     1847.71     1774.24     22.63 o
 -10   1   3      110.19      171.71     11.13 o
  -9   1   3     1720.44     1841.74     46.18 o
  -8   1   3     1161.75     1080.05     48.17 o
  -7   1   3     1179.16     1150.73     21.02 o
  -6   1   3      227.34      228.09     21.66 o
  -5   1   3       44.37       48.62      2.99 o
  -4   1   3      369.09      359.52      6.99 o
  -3   1   3      199.33      178.37      4.54 o
  -2   1   3     6598.03     6045.19     44.68 o
  -1   1   3     1528.48     1287.53     19.75 o
   0   1   3     3818.51     3358.66     21.38 o
   1   1   3     3253.63     2979.86     28.87 o
   2   1   3     3754.55     4148.39     36.11 o
   3   1   3      345.14      328.59     10.67 o
   4   1   3      203.29      222.20      9.60 o
   5   1   3      300.18      325.63     12.18 o
   6   1   3       27.94       49.31      5.62 o
   7   1   3      484.78      583.33     18.99 o
   8   1   3       35.97      176.36     21.62 o
   9   1   3     2157.54     2248.42     74.31 o
  10   1   3     1340.28     1231.35     23.12 o
  11   1   3      365.76      441.46     24.33 o
  12   1   3       27.59       54.45      5.90 o
  13   1   3      652.39      660.26     10.75 o
  14   1   3      437.86      412.89      8.41 o
  15   1   3       11.34       13.39      1.92 o
  16   1   3       10.47       13.16      2.12 o
  17   1   3        2.28        7.09      3.04 o
  18   1   3      299.04      299.35     10.47 o
  19   1   3        1.66        3.44      2.29 o
  20   1   3        1.13        1.97      2.58 o
  21   1   3        0.07        0.22      2.50 o
  22   1   3       91.68       90.70      5.56 o
  23   1   3        0.84       -0.49      1.49 o
 -23   2   3       73.96       76.53      6.17 o
 -22   2   3       74.40       68.45      4.56 o
 -21   2   3      225.36      217.03      8.59 o
 -20   2   3       31.24       35.75      4.69 o
 -19   2   3       57.41       90.86      6.35 o
 -18   2   3        7.44        5.82      2.74 o
 -17   2   3       79.69       90.54      6.44 o
 -16   2   3        0.28        1.69      3.35 o
 -15   2   3       57.10       72.71      4.06 o
 -14   2   3     1098.68     1045.55     12.97 o
 -13   2   3       67.01       66.68      3.06 o
 -12   2   3      290.76      308.80      6.12 o
 -11   2   3      862.17      848.56     12.19 o
 -10   2   3     1491.15     1583.60     22.28 o
  -9   2   3      410.91      418.91     12.60 o
  -8   2   3       24.15      104.08      9.46 o
  -7   2   3     3406.52     3164.43     79.75 o
  -6   2   3     1462.22     1258.70     18.36 o
  -5   2   3      928.66     1082.79    122.97 o
  -4   2   3      154.83      138.49      5.63 o
  -3   2   3     7481.45     6765.74     57.12 o
  -2   2   3      223.99      245.19     10.84 o
  -1   2   3        0.90        7.57      2.83 o
   0   2   3     2573.43     2436.57     32.60 o
   1   2   3    17998.93    17460.69     97.43 o
   2   2   3      975.02      791.32     19.67 o
   3   2   3       23.34      607.73     22.29 o
   4   2   3      108.90      118.76      8.65 o
   5   2   3     4597.39     4403.08     53.58 o
   6   2   3       20.43      217.46     12.55 o
   7   2   3     1065.82     1392.26     32.95 o
   8   2   3     1639.80     1365.85     33.98 o
   9   2   3      603.75      617.76     24.02 o
  10   2   3      393.99      405.53     12.02 o
  11   2   3      355.82      371.27      8.42 o
  12   2   3      213.81      227.44      7.76 o
  13   2   3       39.40       52.31      3.43 o
  14   2   3      145.01      178.96      6.57 o
  15   2   3        2.62       14.42      2.91 o
  16   2   3       13.78       11.26      2.46 o
  17   2   3      545.76      523.67     13.35 o
  18   2   3       12.52        4.57      2.72 o
  19   2   3      618.73      592.53     15.52 o
  20   2   3       25.73       25.60      3.80 o
  21   2   3      221.65      225.58      8.73 o
  22   2   3        0.83        0.84      1.67 o
  23   2   3        5.18        7.34      7.73 o
 -22   3   3        2.97       18.70      3.67 o
 -21   3   3       97.82       83.87      5.85 o
 -20   3   3      193.79      206.82     13.91 o
 -19   3   3        0.75        6.25      3.59 o
 -18   3   3      749.76      747.12     23.67 o
 -17   3   3      562.49      584.20     16.99 o
 -16   3   3        4.67       21.13      3.63 o
 -15   3   3        5.56       10.45      2.06 o
 -14   3   3        7.44        9.68      2.28 o
 -13   3   3      569.75      612.49     22.65 o
 -12   3   3       90.13       66.57      4.36 o
 -11   3   3     2847.69     2753.28     25.12 o
 -10   3   3      298.54      282.00      6.95 o
  -9   3   3     1515.23     1714.87     23.12 o
  -8   3   3       20.37       83.91      5.42 o
  -7   3   3     1971.94     1883.86     34.91 o
  -6   3   3        4.59        9.96      3.90 o
  -5   3   3      729.44      750.97     22.65 o
  -4   3   3      653.46      631.07     20.13 o
  -3   3   3      394.30      486.68     17.39 o
  -2   3   3     4260.61     4473.84     51.34 o
  -1   3   3     7231.59     6921.54     64.77 o
   0   3   3     2389.68     2472.32     38.02 o
   1   3   3     6359.29     7025.89     65.00 o
   2   3   3     2458.03     2765.01     40.91 o
   3   3   3      983.38      956.94     27.23 o
   4   3   3      289.73      357.05     17.23 o
   5   3   3      648.69      710.22     24.68 o
   6   3   3       58.11       66.56      8.38 o
   7   3   3      285.76      512.04     23.02 o
   8   3   3     1008.75     1019.79     35.90 o
   9   3   3     3871.50     3718.44     37.12 o
  10   3   3       78.66       49.01      5.91 o
  11   3   3      590.43      651.36     26.33 o
  12   3   3      160.31      163.15      6.15 o
  13   3   3     1001.90      946.88     16.69 o
  14   3   3       27.55       21.29      2.78 o
  15   3   3       74.26       86.42      7.49 o
  16   3   3      380.55      344.30     11.89 o
  17   3   3        3.23       12.18      3.88 o
  18   3   3      268.84      306.52     10.59 o
  19   3   3        0.86        0.24      2.02 o
  20   3   3      177.72      181.58     12.62 o
  21   3   3       30.31       25.84      4.41 o
  22   3   3      169.35      189.48     14.16 o
 -21   4   3      256.97      231.25     14.35 o
 -20   4   3        0.94        3.23      4.15 o
 -19   4   3      386.55      419.01     24.55 o
 -18   4   3        0.92        5.79      2.74 o
 -17   4   3      155.23      235.54     35.59 o
 -16   4   3       14.15       19.22      3.48 o
 -15   4   3      333.32      302.96     14.33 o
 -14   4   3      318.24      303.57     11.31 o
 -13   4   3       11.87       56.98      5.39 o
 -12   4   3      372.76      435.95     12.67 o
 -11   4   3     1610.53     1557.67     23.20 o
 -10   4   3     1527.90     1497.75     22.05 o
  -9   4   3     1634.71     1544.41     24.53 o
  -8   4   3       58.15       54.20      4.74 o
  -7   4   3      253.47      248.93      9.35 o
  -6   4   3       68.43       82.31      5.38 o
  -5   4   3      412.30      354.07     12.92 o
  -4   4   3       98.83       91.22      6.62 o
  -3   4   3       33.22       89.04      6.76 o
  -2   4   3        2.95       13.10      3.92 o
  -1   4   3       75.31      134.57      9.96 o
   0   4   3     2674.27     2550.05     43.01 o
   1   4   3      973.07      823.29     24.35 o
   2   4   3      121.67       95.01      6.81 o
   3   4   3      582.64      675.26     17.54 o
   4   4   3       76.40       72.10      4.44 o
   5   4   3       68.39      109.83      4.93 o
   6   4   3      298.33      264.67     12.44 o
   7   4   3      353.13      335.81     11.09 o
   8   4   3       65.82       54.87      5.01 o
   9   4   3       50.50      111.23     40.87 o
  10   4   3      385.20      435.07     17.58 o
  11   4   3      578.66      619.70     17.78 o
  12   4   3      310.68      329.39     11.72 o
  13   4   3      734.81      707.17     17.36 o
  14   4   3       54.67       58.46      8.34 o
  15   4   3        9.66       27.17      8.62 o
  16   4   3       12.85       17.53      5.60 o
  17   4   3     1321.02     1290.00     47.65 o
  18   4   3       16.60       16.19      3.84 o
  19   4   3      568.25      521.35     16.00 o
  20   4   3       19.15       21.06      3.88 o
  21   4   3      664.73      665.96     25.18 o
 -19   5   3       15.14       13.39      4.70 o
 -18   5   3      235.73      197.91     15.57 o
 -17   5   3      196.52      197.03     13.70 o
 -16   5   3      127.98      130.62      7.02 o
 -15   5   3        0.01       22.48      4.05 o
 -14   5   3      207.97      180.26      8.70 o
 -13   5   3      112.66      117.46      8.30 o
 -12   5   3       76.54       80.38      7.94 o
 -11   5   3      239.06      267.00     12.06 o
 -10   5   3        0.82        7.58      4.90 o
  -9   5   3        6.02       27.81      5.05 o
  -8   5   3        0.70       68.65     19.80 o
  -7   5   3      314.75      336.90     12.32 o
  -6   5   3        1.69        7.73      3.48 o
  -5   5   3      369.46      335.12     13.88 o
  -4   5   3        0.22        4.16      2.40 o
  -3   5   3        3.60        6.45      2.48 o
  -2   5   3     2133.73     2147.11     24.67 o
  -1   5   3     2540.04     2406.24     26.06 o
   0   5   3     1806.17     1893.64     35.51 o
   1   5   3      348.35      630.02     13.41 o
   2   5   3      728.46      899.27     17.48 o
   3   5   3       18.71       18.94      3.97 o
   4   5   3       58.46       68.49      4.54 o
   5   5   3        3.69       54.55      6.73 o
   6   5   3       12.81       17.41      4.79 o
   7   5   3        0.08       37.22      7.17 o
   8   5   3     1094.62     1081.21     30.66 o
   9   5   3      443.19      410.54     14.68 o
  10   5   3      169.58      167.40      8.10 o
  11   5   3       63.87       82.70      7.34 o
  12   5   3        3.84       10.54      3.48 o
  13   5   3      169.09      147.78      8.23 o
  14   5   3        4.77        9.35      5.13 o
  15   5   3      393.27      392.14     14.65 o
  16   5   3      323.43      295.43     12.35 o
  17   5   3      141.51      142.72      8.22 o
  18   5   3       60.75       71.00      5.60 o
  19   5   3       11.79       17.68      4.98 o
 -16   6   3      291.02      270.91     25.20 o
 -15   6   3       26.93       58.01      5.86 o
 -14   6   3        1.33        5.01      2.37 o
 -13   6   3      238.69      259.72      9.55 o
 -12   6   3        0.12        7.58      3.26 o
 -11   6   3      260.33      228.86     10.49 o
 -10   6   3      519.85      481.30     19.56 o
  -9   6   3      118.27      114.31     10.09 o
  -8   6   3      194.42      191.19     12.57 o
  -7   6   3      178.23      171.52     11.19 o
  -6   6   3       94.36      155.38      9.09 o
  -5   6   3      473.76      565.92     34.54 o
  -4   6   3      322.55      287.60     15.49 o
  -3   6   3       86.63      274.95     29.80 o
  -2   6   3      221.98      201.86     13.06 o
  -1   6   3     1168.39     1031.11     29.12 o
   0   6   3        1.12        1.87      3.15 o
   1   6   3      238.09      351.93     14.06 o
   2   6   3       45.03       47.69      6.23 o
   3   6   3     1758.02     1669.85     24.75 o
   4   6   3      221.88      228.72     10.83 o
   5   6   3     1142.54     1144.39     23.69 o
   6   6   3      755.12      724.56     16.90 o
   7   6   3      432.53      402.70     12.79 o
   8   6   3       92.60      101.23      6.81 o
   9   6   3       61.25       69.35      6.86 o
  10   6   3      165.53      206.27     14.76 o
  11   6   3       53.44       69.21      8.29 o
  12   6   3      100.43       94.39      7.76 o
  13   6   3      315.58      329.02     16.42 o
  14   6   3        7.44       10.50      4.17 o
  15   6   3      293.50      282.12     10.90 o
  16   6   3        4.33       24.27     11.12 o
  17   6   3        3.92        1.34      3.65 o
 -13   7   3       67.14       66.63      6.38 o
 -12   7   3       22.42       33.23      5.34 o
 -11   7   3      122.83      118.19     13.29 o
 -10   7   3       17.95       38.20      5.41 o
  -9   7   3       39.77       33.45      5.23 o
  -8   7   3       35.23       45.77      7.05 o
  -7   7   3       47.35       62.06      7.00 o
  -6   7   3        9.31       24.23      5.14 o
  -5   7   3        6.06        6.27      2.80 o
  -4   7   3      148.83      147.13      8.64 o
  -3   7   3        0.13        3.21      4.15 o
  -2   7   3      319.22      305.95     16.31 o
  -1   7   3       77.39       84.94     10.67 o
   0   7   3      700.44      742.65     38.43 o
   1   7   3       16.14       30.24      6.37 o
   2   7   3       22.97       61.37     12.68 o
   3   7   3       51.02       58.23      7.33 o
   4   7   3      349.46      345.68     16.66 o
   5   7   3        0.15       -1.33      3.19 o
   6   7   3      163.45      145.82      8.49 o
   7   7   3       73.01       73.04      6.06 o
   8   7   3      352.44      340.26     12.61 o
   9   7   3        0.54        8.30      5.04 o
  10   7   3      104.33      116.85      6.38 o
  11   7   3        3.17       10.86      2.75 o
  12   7   3       66.68       63.57      5.55 o
  13   7   3        1.18        5.75      3.52 o
  14   7   3       18.92       23.51      5.86 o
  -9   8   3      217.17      197.40     13.71 o
  -8   8   3       11.99       18.79      5.21 o
  -7   8   3       40.92       44.84      7.53 o
  -6   8   3      398.88      439.07     22.09 o
  -5   8   3      140.96      233.44     16.73 o
  -4   8   3       67.20      116.88     12.30 o
  -3   8   3       52.54       70.92     10.11 o
  -2   8   3      114.67       80.29      7.62 o
  -1   8   3      940.49      867.36     35.27 o
   0   8   3      362.03      353.54     23.02 o
   1   8   3       28.41      121.34     13.99 o
   2   8   3        7.15       21.06      7.26 o
   3   8   3      292.06      251.66     18.94 o
   4   8   3      432.57      393.49     22.93 o
   5   8   3      983.55      936.60     34.36 o
   6   8   3      445.92      449.87     23.09 o
   7   8   3        5.50        6.51      4.02 o
   8   8   3      104.35       84.98      9.04 o
   9   8   3      105.90      105.62      7.14 o
 -23   0   4       48.04       49.54      5.66 o
 -22   0   4      412.51      371.26     15.81 o
 -21   0   4       16.24       13.73      4.52 o
 -20   0   4      527.78      483.70     20.03 o
 -19   0   4     3697.76     3572.24     55.53 o
 -18   0   4       41.36       52.39      7.86 o
 -17   0   4     1881.40     1845.84     83.40 o
 -16   0   4      276.22      289.39     14.13 o
 -15   0   4      860.47      775.38     39.83 o
 -14   0   4      195.04      196.09     12.20 o
 -13   0   4      292.01      275.74      9.53 o
 -12   0   4       16.85       39.78      3.68 o
 -11   0   4      384.92      555.39     14.59 o
 -10   0   4     5327.93     5305.85     56.80 o
  -9   0   4     2409.71     2138.49     48.17 o
  -8   0   4     3434.98     3642.74     33.71 o
  -7   0   4      229.10      224.97      6.88 o
  -6   0   4     2884.00     2669.78     68.19 o
  -5   0   4     3142.04     2786.54     19.69 o
  -4   0   4      776.58      746.59     46.12 o
  -3   0   4      219.62      207.13      7.52 o
  -2   0   4      112.91       97.19      4.79 o
  -1   0   4     2080.15     1778.53     19.67 o
   0   0   4    20591.34    18945.52    611.92 o
   1   0   4     2407.75     2072.14     18.27 o
   2   0   4     3264.83     2804.07     25.46 o
   3   0   4     1399.17     1269.12     19.26 o
   4   0   4       43.46      147.79      7.46 o
   5   0   4     5313.74     4833.12     46.73 o
   6   0   4     4828.87     4334.90     47.83 o
   7   0   4      153.18      154.10      9.73 o
   8   0   4     7456.50     7813.48     75.20 o
   9   0   4     1142.66     1207.02     30.80 o
  10   0   4     1456.57     1742.21     39.81 o
  11   0   4      231.32      142.40      8.87 o
  12   0   4      562.45      488.84     13.44 o
  13   0   4      110.97       98.14      5.71 o
  14   0   4     1006.92      919.05     17.75 o
  15   0   4        0.17       11.79      3.12 o
  16   0   4       71.54       66.49      5.65 o
  17   0   4     2450.19     2295.02     37.25 o
  18   0   4      158.00      196.77     11.03 o
  19   0   4     2843.90     2737.93     53.61 o
  20   0   4      492.66      402.44     14.75 o
  21   0   4        1.29       -3.43      3.43 o
  22   0   4       46.46       33.90      7.62 o
  23   0   4        1.90        2.55      3.08 o
 -23   1   4        1.00       -0.09      2.33 o
 -22   1   4      342.70      336.71     10.38 o
 -21   1   4       31.43       36.57      3.65 o
 -20   1   4        0.09       15.59      3.12 o
 -19   1   4       10.13       13.94      3.21 o
 -18   1   4      774.26      714.43     16.97 o
 -17   1   4      978.71     1102.49     21.57 o
 -16   1   4     7300.72     7487.81    144.37 o
 -15   1   4      171.54      184.93      8.21 o
 -14   1   4     6861.89     6770.76     39.02 o
 -13   1   4      222.27      202.01      6.76 o
 -12   1   4     1733.96     1863.35     19.03 o
 -11   1   4     1930.33     1819.65     15.17 o
 -10   1   4       31.40       51.79      5.24 o
  -9   1   4       37.69       65.55     10.17 o
  -8   1   4     8574.25     8583.31     49.04 o
  -7   1   4      112.10      145.87      5.81 o
  -6   1   4     5859.94     5428.77    159.74 o
  -5   1   4      672.49      543.86      9.16 o
  -4   1   4    10293.39     9653.44     55.52 o
  -3   1   4     8307.03     7485.55     31.81 o
  -2   1   4      217.34      184.42      4.15 o
  -1   1   4     6262.01     5398.74     19.18 o
   0   1   4      507.51      451.24      7.29 o
   1   1   4    11403.36    10327.29     58.91 o
   2   1   4       11.54       12.35      2.47 o
   3   1   4     3717.93     4043.42     40.09 o
   4   1   4     9252.44     9800.35     68.46 o
   5   1   4       21.50       56.38      6.12 o
   6   1   4     2193.31     2610.69     39.18 o
   7   1   4       55.97       81.61      5.33 o
   8   1   4     7342.90     7556.06     93.17 o
   9   1   4      443.99      428.27     13.23 o
  10   1   4     1145.02     1158.43     23.05 o
  11   1   4     2156.70     2217.63     21.06 o
  12   1   4     1618.87     1758.93     15.92 o
  13   1   4      124.25      130.46      4.70 o
  14   1   4     8141.85     8219.69     66.83 o
  15   1   4      111.51      139.70      5.28 o
  16   1   4     5746.72     5877.77     36.25 o
  17   1   4     1759.43     1771.46     22.22 o
  18   1   4        0.25        5.43      2.92 o
  19   1   4      227.48      218.18      9.87 o
  20   1   4      655.97      602.02     15.57 o
  21   1   4       36.11       32.20      3.85 o
  22   1   4      467.71      498.79     14.32 o
  23   1   4       15.70       17.84      3.62 o
 -23   2   4       95.77       99.69      6.83 o
 -22   2   4       74.36       62.31      5.05 o
 -21   2   4        3.78        4.82      2.07 o
 -20   2   4      506.95      435.40     14.26 o
 -19   2   4      390.57      363.19     11.87 o
 -18   2   4        5.44        0.15      2.55 o
 -17   2   4      383.50      410.32     12.76 o
 -16   2   4      268.61      264.73      9.11 o
 -15   2   4        2.26        7.53      2.30 o
 -14   2   4       70.78       99.49      4.53 o
 -13   2   4      464.50      438.07      8.68 o
 -12   2   4      277.17      283.91      6.75 o
 -11   2   4       31.88       44.77      2.49 o
 -10   2   4     3328.71     3367.53     44.74 o
  -9   2   4      890.13      812.97     34.86 o
  -8   2   4      988.42     1055.70     56.61 o
  -7   2   4      516.77      451.12     16.99 o
  -6   2   4      821.74      724.60     25.50 o
  -5   2   4     1000.60      904.30    132.92 o
  -4   2   4      136.86      119.90      8.29 o
  -3   2   4     4907.12     4434.71     48.68 o
  -2   2   4      218.47      272.33     11.80 o
  -1   2   4     3722.98     3446.09     47.91 o
   0   2   4     6864.80     6404.76     57.70 o
   1   2   4    13672.10    12989.10    564.29 o
   2   2   4        1.22       19.57      4.31 o
   3   2   4     1560.22     1906.67     33.02 o
   4   2   4        7.66       20.31      4.35 o
   5   2   4     3653.45     3535.15     49.13 o
   6   2   4      787.68      688.74     22.73 o
   7   2   4      324.92      314.02     16.23 o
   8   2   4     1400.68     1471.60     36.24 o
   9   2   4      607.09      612.95     24.53 o
  10   2   4     1027.65     1039.27     18.98 o
  11   2   4       12.80       20.00      2.26 o
  12   2   4      114.83      137.66      5.42 o
  13   2   4      729.36      672.81     14.22 o
  14   2   4      730.51      692.78     13.08 o
  15   2   4        5.94       13.57      2.57 o
  16   2   4       18.59       17.16      3.82 o
  17   2   4      252.71      219.21      8.93 o
  18   2   4        0.37        1.52      2.44 o
  19   2   4      503.33      470.56     13.68 o
  20   2   4      463.94      395.77     11.99 o
  21   2   4        1.41        0.52      2.10 o
  22   2   4       17.18       13.08      4.67 o
  23   2   4      121.98      125.78     10.88 o
 -22   3   4       47.62       60.84      8.34 o
 -21   3   4        5.17        3.24      3.54 o
 -20   3   4      865.12      871.04     23.01 o
 -19   3   4        3.83       14.51      4.55 o
 -18   3   4      702.25      706.05     22.74 o
 -17   3   4      497.03      527.80     16.57 o
 -16   3   4      216.17      281.59     12.32 o
 -15   3   4      601.57      652.15     13.93 o
 -14   3   4      676.58      744.29     13.24 o
 -13   3   4       44.57       56.13      3.85 o
 -12   3   4      158.30      155.16      6.42 o
 -11   3   4       44.55       46.60      3.79 o
 -10   3   4        1.12        9.02      2.24 o
  -9   3   4        1.52       11.70      3.23 o
  -8   3   4       14.92       23.62      3.54 o
  -7   3   4        6.62       10.66      3.79 o
  -6   3   4     1080.96     1219.33     31.08 o
  -5   3   4     1332.43     1480.35     33.23 o
  -4   3   4      249.21      287.33     14.25 o
  -3   3   4      549.27      535.69     20.00 o
  -2   3   4      397.07      436.63     16.89 o
  -1   3   4        1.12        1.94      2.77 o
   0   3   4      343.04      438.06     17.33 o
   1   3   4       12.28        1.92      2.84 o
   2   3   4      795.12      775.14     22.88 o
   3   3   4     1210.96     1300.08     32.45 o
   4   3   4       27.98       40.96      7.71 o
   5   3   4     1914.35     1916.84     41.78 o
   6   3   4     1607.94     1703.99     40.78 o
   7   3   4      114.10      126.24     11.77 o
   8   3   4      176.53      163.16      7.66 o
   9   3   4      278.76      293.39     10.62 o
  10   3   4      137.77      145.93      7.41 o
  11   3   4      276.23      305.67      9.04 o
  12   3   4        1.51        7.20      2.35 o
  13   3   4      150.44      155.01      7.01 o
  14   3   4      828.65      874.93     16.99 o
  15   3   4      343.36      370.17     12.12 o
  16   3   4      339.39      379.93     14.08 o
  17   3   4      305.19      301.35      9.73 o
  18   3   4        4.19        1.20      2.24 o
  19   3   4      122.39      104.53     13.75 o
  20   3   4        8.11       11.98      5.86 o
  21   3   4       31.51       21.69      4.24 o
  22   3   4       81.25       87.86      9.51 o
 -21   4   4       70.40       62.51      5.63 o
 -20   4   4      438.56      373.57     20.77 o
 -19   4   4      150.49      147.00     14.64 o
 -18   4   4      314.45      310.97     22.13 o
 -17   4   4        1.82       12.26      5.24 o
 -16   4   4      207.09      213.61      9.31 o
 -15   4   4      222.93      222.16      9.62 o
 -14   4   4       51.53       73.44      6.14 o
 -13   4   4      249.16      271.89     10.52 o
 -12   4   4      241.94      287.61     11.98 o
 -11   4   4      215.88      205.50      8.70 o
 -10   4   4      772.86      781.24     16.23 o
  -9   4   4     1773.87     1728.67     42.66 o
  -8   4   4      420.28      404.67     14.22 o
  -7   4   4      606.80      537.90     13.95 o
  -6   4   4        2.54        9.43      2.39 o
  -5   4   4        2.27        3.71      2.77 o
  -4   4   4       85.61       55.37      5.47 o
  -3   4   4     1168.19     1130.71     17.15 o
  -2   4   4      888.21      955.18     22.23 o
  -1   4   4        1.39      341.66     13.54 o
   0   4   4     2006.11     1979.60     25.94 o
   1   4   4     2969.00     2771.96     25.77 o
   2   4   4      928.68      903.73     17.21 o
   3   4   4      437.16      501.79     29.47 o
   4   4   4       22.86       43.24      3.62 o
   5   4   4       26.41       38.46      3.37 o
   6   4   4       17.12       22.96      4.33 o
   7   4   4      323.43      312.03     14.11 o
   8   4   4       11.03       14.26      3.47 o
   9   4   4      223.13      227.50     12.23 o
  10   4   4      191.86      188.69     11.72 o
  11   4   4        0.10       14.32      3.17 o
  12   4   4     1133.84     1096.97     21.21 o
  13   4   4       19.09       26.07      5.98 o
  14   4   4      402.21      426.48     19.59 o
  15   4   4       58.82       51.07     12.30 o
  16   4   4      168.44      156.49     12.20 o
  17   4   4       59.40       48.16      7.28 o
  18   4   4      201.63      182.58      9.92 o
  19   4   4        0.18       -3.01      3.01 o
  20   4   4       59.75       50.13      5.54 o
  21   4   4       13.72       10.27      4.50 o
 -19   5   4       88.67      103.35     10.39 o
 -18   5   4      587.87      621.31     26.53 o
 -17   5   4      128.77      137.20     13.85 o
 -16   5   4        9.08        4.70      2.33 o
 -15   5   4      188.28      210.67      9.03 o
 -14   5   4        0.05        8.11      3.01 o
 -13   5   4        4.06       12.76      3.80 o
 -12   5   4       89.06      124.65      8.57 o
 -11   5   4      428.34      392.54     14.52 o
 -10   5   4      474.47      475.81     15.79 o
  -9   5   4       19.21       10.38      3.97 o
  -8   5   4     1009.20     1147.95     43.78 o
  -7   5   4       87.68       96.32      6.58 o
  -6   5   4      281.03      257.03     10.52 o
  -5   5   4      773.55      869.47     23.18 o
  -4   5   4      541.08      586.96     15.30 o
  -3   5   4      144.08      194.98      8.81 o
  -2   5   4      156.97      244.46      8.99 o
  -1   5   4      118.32      118.48      5.71 o
   0   5   4      126.13      110.90      5.89 o
   1   5   4      355.06      352.42     10.30 o
   2   5   4      836.66      798.79     14.16 o
   3   5   4      451.67      432.05     10.62 o
   4   5   4     1828.38     1647.39     18.71 o
   5   5   4     1850.70     1784.95     28.75 o
   6   5   4       51.63       86.44      6.57 o
   7   5   4       51.68       53.18      5.72 o
   8   5   4     2831.80     2766.21     38.08 o
   9   5   4       64.06       54.33      6.04 o
  10   5   4     1002.36      978.05     23.23 o
  11   5   4       27.66       41.70      8.53 o
  12   5   4        9.47       18.56      3.54 o
  13   5   4       94.49       96.33      6.56 o
  14   5   4      164.39      170.43     10.83 o
  15   5   4      227.77      226.66     11.35 o
  16   5   4        0.10       -3.21      3.21 o
  17   5   4       15.65       17.46      3.51 o
  18   5   4       44.04       41.61      4.33 o
  19   5   4       22.60       21.36      5.14 o
 -16   6   4       39.70       59.61     12.12 o
 -15   6   4       40.65       53.42      4.17 o
 -14   6   4       47.80       56.97      4.60 o
 -13   6   4      303.72      291.44      9.92 o
 -12   6   4        0.78       14.11      3.39 o
 -11   6   4       79.33       90.27      6.84 o
 -10   6   4        2.67        6.57      2.98 o
  -9   6   4      895.25      800.18     25.45 o
  -8   6   4      109.54      104.58      9.88 o
  -7   6   4      666.30      634.33     30.56 o
  -6   6   4      250.05      263.13     14.70 o
  -5   6   4      657.48      694.94     35.13 o
  -4   6   4       55.62       55.69      7.39 o
  -3   6   4       13.33       14.34      4.53 o
  -2   6   4      996.72     1007.58     28.20 o
  -1   6   4     1185.20     1113.38     29.86 o
   0   6   4      708.32      741.22     19.93 o
   1   6   4       44.77      174.61     10.33 o
   2   6   4      354.04      393.07     14.60 o
   3   6   4        3.53       11.96      4.30 o
   4   6   4      101.30      109.82      9.83 o
   5   6   4      669.55      651.35     18.03 o
   6   6   4       85.37      105.56      7.98 o
   7   6   4      213.90      257.33     12.30 o
   8   6   4       79.42       76.04      5.95 o
   9   6   4        1.86       80.21     11.03 o
  10   6   4      109.00      110.35      6.84 o
  11   6   4       44.01       39.60      4.66 o
  12   6   4      161.41      152.77     11.83 o
  13   6   4       27.86       41.94      6.84 o
  14   6   4      122.92      112.51      7.64 o
  15   6   4      249.17      208.04      9.45 o
  16   6   4      695.73      640.88     15.41 o
  17   6   4      302.42      262.72     15.87 o
 -14   7   4       49.71       41.95      7.07 o
 -13   7   4        8.73       15.60      3.52 o
 -12   7   4      135.36      113.73      6.34 o
 -11   7   4      171.81      129.46      8.67 o
 -10   7   4        0.01        4.12      2.53 o
  -9   7   4      140.59      113.13     12.45 o
  -8   7   4      377.32      374.13     16.02 o
  -7   7   4        5.54        5.37      3.20 o
  -6   7   4        4.38        8.03     10.20 o
  -5   7   4        1.28       17.79      4.57 o
  -4   7   4        2.67        1.27      6.19 o
  -3   7   4      162.93      144.49     10.96 o
  -2   7   4      303.16      339.38     16.70 o
  -1   7   4       53.39       27.08      5.81 o
   0   7   4        0.04        5.06      4.24 o
   1   7   4       85.22       95.41     14.25 o
   2   7   4      237.35      296.12     24.13 o
   3   7   4       59.34       76.81      8.76 o
   4   7   4       36.59       40.97      6.58 o
   5   7   4      283.88      263.70     16.35 o
   6   7   4      110.36       97.51      9.28 o
   7   7   4        0.12        2.99      4.72 o
   8   7   4      324.82      341.00     12.51 o
   9   7   4        1.09       19.91      6.00 o
  10   7   4       52.95       64.75      6.92 o
  11   7   4       14.83       23.03      4.40 o
  12   7   4       11.68       15.88      3.10 o
  13   7   4       77.35       78.97      5.13 o
  14   7   4        5.08        7.38      3.72 o
  -9   8   4       15.83       34.82      6.94 o
  -8   8   4       37.00       30.75      6.32 o
  -7   8   4        7.00       16.24      5.47 o
  -6   8   4       62.73      107.84     11.86 o
  -5   8   4      599.41      624.02     26.75 o
  -4   8   4       13.57       25.64      6.45 o
  -3   8   4        4.39        2.73      4.14 o
  -2   8   4      110.66      114.82      8.97 o
  -1   8   4      783.75      762.72     32.67 o
   0   8   4      110.37       81.98     11.59 o
   1   8   4        2.54       92.55     12.87 o
   2   8   4       33.81       28.05      8.01 o
   3   8   4       31.29       21.69      7.09 o
   4   8   4      108.18       70.93     10.48 o
   5   8   4      225.61      295.09     19.55 o
   6   8   4      544.58      507.41     24.34 o
   7   8   4       42.59       39.70      5.34 o
   8   8   4       49.46       53.95      5.39 o
   9   8   4      386.20      335.66     13.75 o
 -23   1   5        0.49        0.25      2.27 o
 -22   1   5      141.29      130.48      6.48 o
 -21   1   5       56.03       45.29      3.77 o
 -20   1   5        3.57        2.21      2.05 o
 -19   1   5      131.76      122.58      7.16 o
 -18   1   5        0.18        3.05      2.74 o
 -17   1   5      646.42      635.70     16.37 o
 -16   1   5       58.46       50.18      4.93 o
 -15   1   5        5.96       12.67      3.50 o
 -14   1   5       24.19       23.79      3.36 o
 -13   1   5      765.17      768.74     15.11 o
 -12   1   5       15.11       23.88      2.33 o
 -11   1   5        3.33        3.33      1.27 o
 -10   1   5     2123.19     2001.91     24.19 o
  -9   1   5       91.75       66.14      4.74 o
  -8   1   5      756.10      805.10     14.30 o
  -7   1   5     1089.41     1089.26     38.08 o
  -6   1   5     1246.52     1108.43     18.38 o
  -5   1   5       19.28       23.84      1.60 o
  -4   1   5      122.34      110.26      4.40 o
  -3   1   5        0.22        1.42      0.96 o
  -2   1   5      479.20      346.80      6.25 o
  -1   1   5     3612.98     3183.56     17.74 o
   0   1   5        0.04        1.76      0.61 o
   1   1   5      272.21      230.20      8.74 o
   2   1   5       27.23       24.37      3.20 o
   3   1   5      218.90      203.39      9.27 o
   4   1   5        0.35        7.06      2.87 o
   5   1   5       54.53       47.69      3.72 o
   6   1   5      536.84      555.25     13.37 o
   7   1   5      544.22      523.21     22.79 o
   8   1   5     1162.53     1095.60     20.52 o
   9   1   5        1.27        1.86      2.03 o
  10   1   5      138.09      168.88      5.88 o
  11   1   5      123.45      120.91      4.15 o
  12   1   5      531.19      504.21      8.66 o
  13   1   5      211.27      202.23      5.83 o
  14   1   5       15.18       14.44      1.96 o
  15   1   5      376.70      347.11      8.25 o
  16   1   5      350.41      339.14      8.43 o
  17   1   5        0.14        1.08      2.36 o
  18   1   5      214.87      205.36      8.43 o
  19   1   5      156.90      141.38      7.96 o
  20   1   5        0.53        2.59      3.14 o
  21   1   5        0.10       -2.54      2.54 o
  22   1   5        4.31       14.64      3.07 o
  23   1   5        0.03        0.17      2.93 o
 -23   2   5        0.50       -0.67      2.37 o
 -22   2   5        5.29        5.36      1.82 o
 -21   2   5       15.45       11.40      2.65 o
 -20   2   5      300.70      261.30     10.85 o
 -19   2   5      476.63      482.69     13.34 o
 -18   2   5        2.53        3.30      2.53 o
 -17   2   5      426.69      452.68     13.20 o
 -16   2   5      528.73      489.26     12.27 o
 -15   2   5      353.80      353.40     10.21 o
 -14   2   5        1.22        1.28      1.77 o
 -13   2   5       54.76       47.84      2.93 o
 -12   2   5       27.07       28.20      2.21 o
 -11   2   5        0.15        4.45      1.57 o
 -10   2   5      337.21      325.29     11.82 o
  -9   2   5      121.31      115.73      6.20 o
  -8   2   5      157.50      138.07      6.59 o
  -7   2   5     1866.43     1894.46    175.75 o
  -6   2   5      630.60      547.01     22.68 o
  -5   2   5     3839.36     3576.12     48.86 o
  -4   2   5      840.10      769.19     21.67 o
  -3   2   5      323.48      338.00     14.25 o
  -2   2   5     4750.64     4359.50     50.46 o
  -1   2   5     3707.65     3315.18     43.83 o
   0   2   5        3.25       44.17      5.59 o
   1   2   5       86.22      125.22     32.64 o
   2   2   5      245.86      263.61     13.17 o
   3   2   5     6191.29     5384.01     58.19 o
   4   2   5     2501.60     2342.18     39.57 o
   5   2   5       89.26      269.79     15.81 o
   6   2   5      548.02      546.62     20.96 o
   7   2   5    10907.60    10521.53     98.23 o
   8   2   5       31.87       44.61      7.17 o
   9   2   5      651.47      648.13     15.20 o
  10   2   5       11.65       18.54      2.47 o
  11   2   5      676.99      633.99     11.16 o
  12   2   5       20.35       20.49      2.43 o
  13   2   5      283.97      259.00      7.88 o
  14   2   5        2.66        5.56      1.77 o
  15   2   5       29.77       37.54      3.34 o
  16   2   5      512.07      507.61     13.06 o
  17   2   5       17.82       18.35      3.65 o
  18   2   5        7.75       -0.04      2.63 o
  19   2   5       77.44       75.67      5.71 o
  20   2   5      563.42      558.34     13.90 o
  21   2   5      290.28      281.67     13.42 o
  22   2   5       58.79       46.02      5.41 o
 -22   3   5      523.83      495.59     14.78 o
 -21   3   5       44.61       29.56      4.16 o
 -20   3   5      222.27      227.27     11.77 o
 -19   3   5      205.23      199.79     11.83 o
 -18   3   5       85.70      118.87      9.91 o
 -17   3   5     1216.69     1225.68     30.34 o
 -16   3   5      677.97      755.25     19.99 o
 -15   3   5        1.91        7.30      3.27 o
 -14   3   5      261.13      278.53     10.22 o
 -13   3   5     1061.07     1069.71     19.77 o
 -12   3   5      200.13      204.73      7.46 o
 -11   3   5       40.29       39.26      3.37 o
 -10   3   5      685.98      635.10     11.97 o
  -9   3   5       38.03       64.87      6.30 o
  -8   3   5      579.04      553.65     13.70 o
  -7   3   5     2840.29     2755.32     35.51 o
  -6   3   5       10.80        1.71      3.06 o
  -5   3   5       31.87       24.10      5.16 o
  -4   3   5      315.91      316.08     15.56 o
  -3   3   5       31.72       24.07      4.89 o
  -2   3   5      227.18      187.10     11.84 o
  -1   3   5     1325.72     1330.87     31.00 o
   0   3   5      255.50      211.52     13.08 o
   1   3   5      928.72      926.04     27.20 o
   2   3   5      985.27      871.30     25.81 o
   3   3   5      251.51      219.83      9.61 o
   4   3   5        1.05       10.08      5.63 o
   5   3   5       14.74       11.33      4.01 o
   6   3   5        1.98        4.26      3.81 o
   7   3   5     1426.97     1468.13     40.30 o
   8   3   5     1070.57     1001.22     22.07 o
   9   3   5      692.22      619.08     14.47 o
  10   3   5        0.01        7.78      3.67 o
  11   3   5       62.65       52.43      3.97 o
  12   3   5       50.60       41.38      3.82 o
  13   3   5      124.54      128.28      6.53 o
  14   3   5       57.07       61.53      5.48 o
  15   3   5      819.66      795.86     21.50 o
  16   3   5     3288.83     3330.22     63.59 o
  17   3   5       55.17       51.77      6.20 o
  18   3   5     1186.88     1299.84     47.59 o
  19   3   5      132.97      107.83      9.45 o
  20   3   5       80.03       77.89      7.73 o
  21   3   5        4.10        9.70      3.02 o
  22   3   5       22.16       18.78      5.08 o
 -21   4   5       31.17       32.67      7.13 o
 -20   4   5      139.36      127.68     12.15 o
 -19   4   5     1107.93     1126.63     38.27 o
 -18   4   5       90.18       95.91     12.83 o
 -17   4   5      529.17      550.98     20.73 o
 -16   4   5      136.10      126.65      8.61 o
 -15   4   5       94.52       91.36      7.44 o
 -14   4   5        7.61        6.52      2.71 o
 -13   4   5        6.86        8.48      2.88 o
 -12   4   5      110.52      115.78      6.91 o
 -11   4   5       20.82       19.53      3.44 o
 -10   4   5      239.48      215.24      8.79 o
  -9   4   5        0.86        5.00      4.12 o
  -8   4   5       65.71       58.33      5.19 o
  -7   4   5      303.07      290.93     10.57 o
  -6   4   5      632.03      649.48     23.04 o
  -5   4   5        7.62        4.81      2.18 o
  -4   4   5     1388.19     1365.86     33.32 o
  -3   4   5       70.09       63.39      4.60 o
  -2   4   5     3723.06     3683.90     35.31 o
  -1   4   5       28.49       45.80      4.53 o
   0   4   5      848.51      759.86     16.00 o
   1   4   5      180.27      147.46      6.27 o
   2   4   5        4.03      145.82     37.45 o
   3   4   5       50.23       33.88      3.49 o
   4   4   5     2783.62     2800.11     32.54 o
   5   4   5        1.17        7.66      2.05 o
   6   4   5      112.20      153.28      8.03 o
   7   4   5     1695.60     1507.23     30.90 o
   8   4   5       12.32       17.89      3.17 o
   9   4   5        1.70        3.95      2.51 o
  10   4   5       64.06       74.05      6.29 o
  11   4   5      198.89      169.14      8.38 o
  12   4   5       86.13       74.49      6.84 o
  13   4   5      134.43      118.26     16.23 o
  14   4   5       95.71       82.39     10.04 o
  15   4   5       34.72       41.33      6.77 o
  16   4   5        0.52       -1.99      4.40 o
  17   4   5       44.36       37.85      6.45 o
  18   4   5       22.36       17.78      3.80 o
  19   4   5      155.28      167.24     12.27 o
  20   4   5      188.99      172.60      9.64 o
 -19   5   5      165.10      170.60     12.64 o
 -18   5   5      116.69      116.01     11.55 o
 -17   5   5      279.18      290.51     13.46 o
 -16   5   5      109.80      125.15      8.07 o
 -15   5   5        8.35       18.36      3.23 o
 -14   5   5      170.81      158.09      8.02 o
 -13   5   5      334.31      350.62     11.84 o
 -12   5   5       51.13       33.96      5.00 o
 -11   5   5      640.79      661.40     18.86 o
 -10   5   5       21.70       13.82      3.81 o
  -9   5   5      109.71      114.37      7.64 o
  -8   5   5       25.50       36.04      7.51 o
  -7   5   5       40.42       45.89      5.01 o
  -6   5   5      105.65      108.32      6.98 o
  -5   5   5      163.68      169.14      8.25 o
  -4   5   5       31.06       29.83      4.92 o
  -3   5   5       66.81       62.35      7.96 o
  -2   5   5       15.07       14.17      2.86 o
  -1   5   5        4.06       22.35      6.58 o
   0   5   5      805.41      793.82     15.64 o
   1   5   5      301.69      314.34      9.97 o
   2   5   5       38.28       24.71      3.05 o
   3   5   5      423.34      445.13     12.31 o
   4   5   5       11.22       11.60      2.81 o
   5   5   5        5.97       15.47      4.27 o
   6   5   5       19.31       27.84      4.62 o
   7   5   5      191.24      182.20      8.26 o
   8   5   5      281.38      281.58     10.40 o
   9   5   5      198.09      208.99     10.98 o
  10   5   5       21.75       15.48      4.02 o
  11   5   5       15.33       41.31      8.01 o
  12   5   5      127.77      100.00      6.80 o
  13   5   5       81.77       80.99      6.08 o
  14   5   5       43.86       43.90      4.65 o
  15   5   5      535.67      503.53     16.35 o
  16   5   5     2100.59     2073.91     40.42 o
  17   5   5      127.64      116.77      7.40 o
  18   5   5      284.58      275.75     10.08 o
 -16   6   5        0.08       -2.60      3.39 o
 -15   6   5       24.53       14.97      3.18 o
 -14   6   5       53.09       58.05      4.50 o
 -13   6   5       16.41       25.99      3.44 o
 -12   6   5      406.18      404.66     13.75 o
 -11   6   5       84.85       84.22      6.72 o
 -10   6   5      214.38      196.40      9.95 o
  -9   6   5      173.01      158.97     11.73 o
  -8   6   5       94.52       90.34     12.36 o
  -7   6   5      375.29      372.14     23.82 o
  -6   6   5      383.37      412.29     26.87 o
  -5   6   5      865.56      821.79     37.94 o
  -4   6   5      163.56      182.53     19.74 o
  -3   6   5      689.83      591.38     32.16 o
  -2   6   5      579.77      611.62     28.16 o
  -1   6   5       60.58       78.89      8.43 o
   0   6   5      140.30      144.56      9.23 o
   1   6   5      127.44      100.06      7.90 o
   2   6   5       14.05       86.30      9.18 o
   3   6   5       19.53       87.29      9.09 o
   4   6   5      461.80      516.55     30.56 o
   5   6   5      174.07      223.77     27.52 o
   6   6   5       30.82       69.52      6.98 o
   7   6   5       39.07       77.48      7.17 o
   8   6   5       81.48       77.92      5.90 o
   9   6   5        1.54        5.52      3.01 o
  10   6   5      347.10      360.23     12.36 o
  11   6   5        2.49        3.86      2.33 o
  12   6   5        0.20       18.30      4.24 o
  13   6   5      222.29      199.04     10.24 o
  14   6   5       65.39       69.24      6.06 o
  15   6   5       70.66       74.74      5.85 o
  16   6   5      130.54      108.87      6.31 o
  17   6   5      352.21      319.37     16.86 o
 -14   7   5        4.79        1.62      3.19 o
 -13   7   5      106.93       98.30     13.39 o
 -12   7   5       54.51       52.05      4.46 o
 -11   7   5      288.63      288.87     12.67 o
 -10   7   5        7.96       11.55      3.70 o
  -9   7   5       41.19       35.34      5.43 o
  -8   7   5       38.77       50.42      8.44 o
  -7   7   5      103.66       87.19      8.25 o
  -6   7   5        0.35        8.16      5.68 o
  -5   7   5       51.48       52.74      7.02 o
  -4   7   5      291.84      299.95     23.01 o
  -3   7   5      105.10       92.08     14.19 o
  -2   7   5       49.91       71.29     12.58 o
  -1   7   5       16.00       27.71      9.82 o
   0   7   5     1394.27     1342.06     49.86 o
   1   7   5      123.41      127.04     16.04 o
   2   7   5      457.94      407.54     27.46 o
   3   7   5       73.59       83.81      9.08 o
   4   7   5      158.55      178.87     12.45 o
   5   7   5        0.91        4.84      3.77 o
   6   7   5      150.92      146.40     13.89 o
   7   7   5       88.25       91.10      8.85 o
   8   7   5      415.56      405.08     23.63 o
   9   7   5        0.14        7.89      3.48 o
  10   7   5        6.28        6.57      3.39 o
  11   7   5       30.94       53.61      6.22 o
  12   7   5       67.60       56.41      5.79 o
  13   7   5       75.82       66.73      4.71 o
  -9   8   5       11.76       21.98      5.49 o
  -8   8   5      107.72       95.95      9.66 o
  -7   8   5        4.43       24.47      6.14 o
  -6   8   5        2.86        8.83      4.94 o
  -5   8   5      540.44      510.72     23.93 o
  -4   8   5        9.88       11.29      5.79 o
  -3   8   5        5.67       11.71      3.21 o
  -2   8   5        0.55       11.00      3.23 o
  -1   8   5      218.75      202.97     10.52 o
   0   8   5       25.63       17.40      6.53 o
   1   8   5       40.37       55.07      9.39 o
   2   8   5       81.55       76.39     10.66 o
   3   8   5      104.25       97.61     11.80 o
   4   8   5       10.00        8.76      5.59 o
   5   8   5        0.81       40.35      8.56 o
   6   8   5        0.03        0.91      2.28 o
   7   8   5      236.85      216.31     10.31 o
   8   8   5       15.71       15.56      4.99 o
 -23   0   6      293.32      280.72     11.57 o
 -22   0   6      226.86      209.46     14.40 o
 -21   0   6      168.81      150.25     11.83 o
 -20   0   6      109.59      105.26      9.41 o
 -19   0   6      243.26      241.25     14.20 o
 -18   0   6     2835.21     3008.44     49.76 o
 -17   0   6     6030.01     6087.88     98.71 o
 -16   0   6     2432.77     2407.53     60.43 o
 -15   0   6     2546.38     2294.31     56.67 o
 -14   0   6      458.91      387.55     19.63 o
 -13   0   6      460.92      464.26     15.99 o
 -12   0   6        0.02       -2.05      4.30 o
 -11   0   6       11.79        8.23      2.64 o
 -10   0   6        0.51        1.97      2.74 o
  -9   0   6      311.09      255.54     14.04 o
  -8   0   6       30.03       18.36      2.19 o
  -7   0   6     2194.54     1952.93     18.76 o
  -6   0   6      105.43       78.09      3.32 o
  -5   0   6     1629.53     1630.55     54.78 o
  -4   0   6     1971.52     1867.74     27.61 o
  -3   0   6     4587.86     3867.81     38.14 o
  -2   0   6     7256.39     6001.58     46.56 o
  -1   0   6    12273.31    10689.33     63.13 o
   0   0   6      324.84      308.74      5.62 o
   1   0   6    12921.57    12636.56     54.99 o
   2   0   6     4951.33     3904.00     34.27 o
   3   0   6     2931.06     2446.79     29.64 o
   4   0   6       82.19       69.74      5.83 o
   5   0   6     4056.46     3778.48     44.36 o
   6   0   6      190.48      143.49      9.37 o
   7   0   6       21.82       19.09      4.74 o
   8   0   6       18.59       18.49      4.38 o
   9   0   6      549.41      483.12     20.49 o
  10   0   6      117.07      137.24      6.94 o
  11   0   6       82.55       62.91      4.30 o
  12   0   6      124.36      130.71      6.44 o
  13   0   6       87.94       78.20      6.70 o
  14   0   6        4.62        1.01      2.94 o
  15   0   6     1670.42     1629.26     25.43 o
  16   0   6     4189.70     4213.20     49.07 o
  17   0   6     2636.35     2619.91     41.50 o
  18   0   6      947.49      998.52     24.00 o
  19   0   6      217.04      207.53     13.48 o
  20   0   6       38.70       33.66      6.11 o
  21   0   6       21.44       27.09      7.91 o
  22   0   6      246.08      286.86     19.06 o
  23   0   6      560.48      606.06     24.21 o
 -23   1   6       50.16       49.19      4.09 o
 -22   1   6      396.69      398.38     12.29 o
 -21   1   6      122.23      117.64      6.95 o
 -20   1   6       39.95       40.66      3.81 o
 -19   1   6      107.60       85.72      6.02 o
 -18   1   6      517.91      539.11     14.43 o
 -17   1   6     1257.80     1308.63     22.33 o
 -16   1   6     4862.39     5109.93     43.71 o
 -15   1   6      718.12      765.95     14.80 o
 -14   1   6      186.02      178.87      7.91 o
 -13   1   6      357.70      378.42     10.85 o
 -12   1   6      565.42      582.23     11.42 o
 -11   1   6       49.26       40.11      3.14 o
 -10   1   6       41.00       50.50      2.77 o
  -9   1   6        1.16        9.12      4.59 o
  -8   1   6     3129.68     3436.90     51.43 o
  -7   1   6      703.18      787.73     23.56 o
  -6   1   6    12684.83    12950.21    154.79 o
  -5   1   6      151.68      170.40      6.13 o
  -4   1   6      125.85      152.10      5.39 o
  -3   1   6     1534.52     1591.95     15.97 o
  -2   1   6     4695.41     4342.35     35.65 o
  -1   1   6      720.04      544.88     12.67 o
   0   1   6      355.24      306.43      5.45 o
   1   1   6     3091.93     2532.84     25.66 o
   2   1   6     5348.23     4744.96    142.73 o
   3   1   6     3807.47     3646.17     27.41 o
   4   1   6       76.52      115.36     13.47 o
   5   1   6      153.38      187.05      7.27 o
   6   1   6    14548.79    14239.30     70.71 o
   7   1   6      334.98      400.76     12.04 o
   8   1   6      619.07      663.80     16.47 o
   9   1   6       13.48       12.54      2.79 o
  10   1   6      229.94      242.00      5.66 o
  11   1   6        3.21        2.27      1.41 o
  12   1   6      358.78      394.50      7.46 o
  13   1   6      152.45      138.03      4.71 o
  14   1   6     1864.33     1832.85     18.43 o
  15   1   6      810.47      853.50     15.14 o
  16   1   6     3100.69     3140.09     32.25 o
  17   1   6      815.57      799.93     16.39 o
  18   1   6       57.31       57.13      5.38 o
  19   1   6       40.18       38.97      4.58 o
  20   1   6      278.14      292.15     12.53 o
  21   1   6       49.60       66.85      7.28 o
  22   1   6        6.67       10.74      3.56 o
  23   1   6        1.01        2.78      3.14 o
 -22   2   6       51.44       48.96      3.57 o
 -21   2   6        1.71        2.97      2.34 o
 -20   2   6       40.83       41.03      4.66 o
 -19   2   6      198.03      195.21      9.70 o
 -18   2   6     1081.40     1170.18     20.58 o
 -17   2   6     2617.61     2677.12     31.54 o
 -16   2   6     1577.47     1549.52     21.60 o
 -15   2   6      624.74      573.75     12.92 o
 -14   2   6       16.65       20.92      3.00 o
 -13   2   6      548.10      578.90     10.19 o
 -12   2   6        0.40        2.87      1.62 o
 -11   2   6        2.45        5.82      1.69 o
 -10   2   6      277.13      301.18      7.01 o
  -9   2   6      259.53      231.41      8.81 o
  -8   2   6      487.41      554.47     22.62 o
  -7   2   6      481.43      469.95     19.92 o
  -6   2   6        4.57        6.36      3.46 o
  -5   2   6        2.62        5.36      3.39 o
  -4   2   6        5.74       10.72      3.57 o
  -3   2   6      991.43      957.23     25.12 o
  -2   2   6       75.61       26.02      4.75 o
  -1   2   6      616.96      511.52     18.16 o
   0   2   6      583.86      519.51     18.35 o
   1   2   6     1578.63     1383.41     49.71 o
   2   2   6       60.31       85.15      7.21 o
   3   2   6      654.89      580.59     19.55 o
   4   2   6       98.90       78.62      7.93 o
   5   2   6      130.97      153.00     11.01 o
   6   2   6      555.00      556.54     21.80 o
   7   2   6        9.67       11.47      4.33 o
   8   2   6      288.45      313.04     12.18 o
   9   2   6      825.66      757.15     14.13 o
  10   2   6        1.92        3.53      1.83 o
  11   2   6       82.75       93.41      4.94 o
  12   2   6        6.08        5.42      1.82 o
  13   2   6      561.87      538.71     11.59 o
  14   2   6      246.69      213.57      7.68 o
  15   2   6     1101.61     1082.97     19.21 o
  16   2   6     2085.85     2088.89     30.54 o
  17   2   6     1187.84     1204.97     26.50 o
  18   2   6       32.55       39.88      5.60 o
  19   2   6       56.10       56.88      6.00 o
  20   2   6        9.12        7.20      2.39 o
  21   2   6      132.05      141.80      9.89 o
  22   2   6      339.04      376.51     14.05 o
 -22   3   6       23.68       30.03      5.48 o
 -21   3   6       11.16       17.28      3.50 o
 -20   3   6       31.78       20.61      4.08 o
 -19   3   6       16.10       17.55      6.79 o
 -18   3   6        0.02        1.65      3.23 o
 -17   3   6      853.91      863.79     20.98 o
 -16   3   6     1110.16     1181.69     24.71 o
 -15   3   6     1054.98      993.75     19.40 o
 -14   3   6      480.47      426.24     15.08 o
 -13   3   6      107.43       96.88      5.86 o
 -12   3   6       16.17       14.88      3.52 o
 -11   3   6        8.96       10.58      2.71 o
 -10   3   6      195.86      190.68      6.03 o
  -9   3   6       32.91       52.72      4.02 o
  -8   3   6     2528.60     2536.89     31.07 o
  -7   3   6      108.78      103.64     10.57 o
  -6   3   6       17.15       24.31      5.54 o
  -5   3   6      340.13      309.80     16.66 o
  -4   3   6     2897.91     2849.11     49.11 o
  -3   3   6      202.40      213.61     13.41 o
  -2   3   6        8.82        9.59      5.80 o
  -1   3   6     1731.56     1780.08     37.72 o
   0   3   6       46.78       56.31      7.55 o
   1   3   6     4424.96     4182.63     59.78 o
   2   3   6      538.20      553.58     21.72 o
   3   3   6       82.78       89.60     13.98 o
   4   3   6      767.92      823.30     29.11 o
   5   3   6       95.80      100.60     10.38 o
   6   3   6      529.22      521.93     23.68 o
   7   3   6      200.13      212.04     10.76 o
   8   3   6      141.91      140.57      8.91 o
   9   3   6       93.40       56.00      6.55 o
  10   3   6       95.78       67.00      7.31 o
  11   3   6       14.30       28.51      6.60 o
  12   3   6        5.96        1.84      1.82 o
  13   3   6        0.46        0.15      1.83 o
  14   3   6     1550.96     1538.99     29.52 o
  15   3   6      680.37      680.78     25.43 o
  16   3   6      141.32      126.75     11.54 o
  17   3   6       81.30       67.80      6.85 o
  18   3   6      152.80      162.70     12.58 o
  19   3   6        0.10       -1.08      3.28 o
  20   3   6       18.47       12.93      3.80 o
  21   3   6       15.13       13.19      3.22 o
 -20   4   6      383.59      424.80     20.85 o
 -19   4   6      146.41      144.97     13.73 o
 -18   4   6      218.43      204.12     17.35 o
 -17   4   6      638.43      689.34     22.89 o
 -16   4   6      109.28      112.89      9.85 o
 -15   4   6        1.14        3.76      3.66 o
 -14   4   6      109.42      102.32      7.96 o
 -13   4   6      594.99      610.92     18.36 o
 -12   4   6      430.24      439.86     13.20 o
 -11   4   6      512.81      527.85     14.16 o
 -10   4   6      106.67      121.96      7.00 o
  -9   4   6      145.69      141.19      8.18 o
  -8   4   6       49.13       41.49      4.52 o
  -7   4   6      193.63      167.82      8.26 o
  -6   4   6      152.47      172.37      8.18 o
  -5   4   6       42.17       40.95      5.21 o
  -4   4   6      169.14      156.57      9.22 o
  -3   4   6        5.05       19.69     11.15 o
  -2   4   6      396.70      441.57     13.24 o
  -1   4   6      147.29      142.55      7.30 o
   0   4   6      696.27      627.25     16.03 o
   1   4   6        9.66        9.17      2.68 o
   2   4   6      464.78      470.10     14.61 o
   3   4   6      518.22      504.48     14.02 o
   4   4   6       39.02       31.38      4.89 o
   5   4   6      159.79      144.31      8.00 o
   6   4   6      735.71      774.64     17.62 o
   7   4   6      276.74      310.74     14.29 o
   8   4   6       11.07       10.23      2.68 o
   9   4   6        0.18        5.66      2.93 o
  10   4   6       73.41       77.69      6.68 o
  11   4   6      961.85      919.32     22.28 o
  12   4   6      486.27      486.60     20.36 o
  13   4   6      864.15      876.96     27.70 o
  14   4   6       34.04       25.70      5.77 o
  15   4   6      866.58      917.78     28.51 o
  16   4   6      397.53      435.35     19.45 o
  17   4   6      143.40      150.29     11.41 o
  18   4   6       17.77       17.30      4.65 o
  19   4   6       36.30       32.08      5.84 o
  20   4   6       50.41       40.86      5.01 o
 -19   5   6       37.94       29.91      5.90 o
 -18   5   6        5.03        9.60      4.67 o
 -17   5   6        0.35        3.16      3.18 o
 -16   5   6       99.34       99.08      6.89 o
 -15   5   6      272.59      273.45     11.69 o
 -14   5   6        3.21        8.75      3.80 o
 -13   5   6     2614.03     2583.89     31.33 o
 -12   5   6       27.31       19.42      4.44 o
 -11   5   6      414.59      411.30     15.05 o
 -10   5   6      148.43      150.05      9.31 o
  -9   5   6       17.31       22.56      5.36 o
  -8   5   6       66.43       63.96      5.88 o
  -7   5   6       57.55       52.24      5.45 o
  -6   5   6     1667.68     1559.01     25.88 o
  -5   5   6      700.94      655.81     19.55 o
  -4   5   6      735.03      706.78     21.26 o
  -3   5   6       79.14       75.85      7.42 o
  -2   5   6      659.65      593.35     14.30 o
  -1   5   6      517.79      608.74     14.69 o
   0   5   6       37.97       46.54      4.21 o
   1   5   6     1322.59     1247.89     20.06 o
   2   5   6       36.37       81.26      5.96 o
   3   5   6        0.01        7.79      2.84 o
   4   5   6      154.41      192.33      8.86 o
   5   5   6      642.66      679.84     16.23 o
   6   5   6      740.90      727.50     25.27 o
   7   5   6        2.21        1.08      2.34 o
   8   5   6      179.11      173.03      8.63 o
   9   5   6     1943.17     1841.44     31.93 o
  10   5   6      352.95      351.58     14.77 o
  11   5   6      160.73      139.03      9.68 o
  12   5   6        0.00       -2.66      3.12 o
  13   5   6        0.25       15.89      5.03 o
  14   5   6      335.75      342.32     11.62 o
  15   5   6        3.48        6.52      2.32 o
  16   5   6      126.31      138.36      8.27 o
  17   5   6      206.81      202.10      9.23 o
  18   5   6      177.62      161.55      9.01 o
 -16   6   6       19.97       14.46      3.22 o
 -15   6   6      221.27      207.32      8.59 o
 -14   6   6       41.69       44.04      4.43 o
 -13   6   6       72.26       64.39      4.77 o
 -12   6   6      752.74      784.02     18.81 o
 -11   6   6      127.38      162.30      9.05 o
 -10   6   6      225.85      241.26     10.97 o
  -9   6   6      288.05      298.95     12.23 o
  -8   6   6      211.04      202.00     18.19 o
  -7   6   6       92.83      107.19     13.78 o
  -6   6   6       24.40       39.57      9.52 o
  -5   6   6        3.50        4.10      5.86 o
  -4   6   6      283.38      274.74     22.10 o
  -3   6   6      152.99      168.72     17.97 o
  -2   6   6      177.60      163.21     17.74 o
  -1   6   6        0.21        0.93      6.63 o
   0   6   6       57.22       46.29     10.20 o
   1   6   6       15.14       19.63      4.39 o
   2   6   6      151.86      157.26     12.15 o
   3   6   6      256.71      256.84     15.11 o
   4   6   6      184.29      185.94     13.06 o
   5   6   6      149.34      162.99     12.26 o
   6   6   6      214.86      214.51     11.83 o
   7   6   6      359.74      389.07     15.28 o
   8   6   6       35.33       38.11      6.38 o
   9   6   6      128.25      140.81      9.12 o
  10   6   6       80.40       78.34      6.10 o
  11   6   6      170.45      149.75      7.94 o
  12   6   6      261.81      252.63      9.82 o
  13   6   6      135.14      135.36      8.47 o
  14   6   6       87.37       74.29      6.15 o
  15   6   6       83.70       87.33      6.04 o
  16   6   6        9.29        7.58      2.17 o
 -13   7   6     3012.23     2899.58     52.03 o
 -12   7   6      142.77      133.61      6.61 o
 -11   7   6      179.73      183.79     10.16 o
 -10   7   6      178.30      179.65     10.53 o
  -9   7   6       37.19       49.07      9.44 o
  -8   7   6       26.32       26.30      5.20 o
  -7   7   6      168.13      186.59     11.73 o
  -6   7   6       89.42       83.01     10.86 o
  -5   7   6       77.74       64.27      8.67 o
  -4   7   6      115.61       86.08     13.01 o
  -3   7   6      312.72      272.67     21.73 o
  -2   7   6       20.26       28.90      8.98 o
  -1   7   6      586.46      597.39     32.28 o
   0   7   6       23.11       19.95      8.13 o
   1   7   6      448.37      458.12     29.05 o
   2   7   6       99.62       99.08     13.92 o
   3   7   6        0.50       23.24      5.77 o
   4   7   6       20.00       23.17      8.92 o
   5   7   6        3.93        7.92      3.91 o
   6   7   6        7.78        7.67      5.92 o
   7   7   6      311.15      260.05     14.31 o
   8   7   6       38.74       39.73      5.97 o
   9   7   6      750.46      738.71     21.87 o
  10   7   6      174.82      182.69     11.75 o
  11   7   6       37.40       39.93      5.55 o
  12   7   6        2.75        3.95      2.50 o
  13   7   6       50.84       57.56      5.57 o
  -8   8   6        0.56        2.77      3.12 o
  -7   8   6        0.23        0.91      3.10 o
  -6   8   6      171.24      161.37      8.48 o
  -5   8   6       60.66       74.41      6.12 o
  -4   8   6      514.59      481.57     15.18 o
  -3   8   6      399.70      429.56     31.24 o
  -2   8   6       55.40       52.95      5.96 o
  -1   8   6       96.94       83.56      7.01 o
   0   8   6        0.31       -1.65      3.71 o
   1   8   6       58.30       61.90      9.84 o
   2   8   6       89.01       84.34     11.02 o
   3   8   6       10.39       37.35      8.48 o
   4   8   6      412.33      396.33     21.98 o
   5   8   6        5.99       16.04      5.83 o
   6   8   6       74.55       74.43      9.51 o
   7   8   6       20.72       21.67      5.50 o
   8   8   6      270.39      237.40     14.67 o
 -23   1   7        0.31       -2.04      2.87 o
 -22   1   7       58.21       54.43      4.67 o
 -21   1   7       20.06       20.76      2.97 o
 -20   1   7      148.50      135.88      6.18 o
 -19   1   7       57.02       53.40      4.78 o
 -18   1   7       72.61       68.07      5.38 o
 -17   1   7        0.06        1.04      2.66 o
 -16   1   7       36.64       32.91      4.05 o
 -15   1   7      347.90      321.84      9.76 o
 -14   1   7      696.45      726.83     15.78 o
 -13   1   7       10.30        9.83      2.60 o
 -12   1   7      143.28      147.02      5.96 o
 -11   1   7      881.90      882.83     12.89 o
 -10   1   7       93.31       87.42      4.24 o
  -9   1   7        0.01        1.18      1.98 o
  -8   1   7      242.31      215.74     13.47 o
  -7   1   7     1617.15     1497.80     25.35 o
  -6   1   7     2330.05     2332.50     25.35 o
  -5   1   7        7.60       17.95      2.38 o
  -4   1   7      490.93      424.27     17.61 o
  -3   1   7      683.88      618.75     10.69 o
  -2   1   7      376.19      337.92      7.48 o
  -1   1   7      414.00      341.82      7.33 o
   0   1   7     3299.00     2906.58     14.02 o
   1   1   7      144.74      144.81      3.40 o
   2   1   7     2045.16     1912.36     44.23 o
   3   1   7       57.51       64.13      3.80 o
   4   1   7      148.87      134.53      5.93 o
   5   1   7      537.14      468.14     11.75 o
   6   1   7      221.49      257.75      9.45 o
   7   1   7        0.19        4.96      3.12 o
   8   1   7     2435.31     2387.95     32.19 o
   9   1   7      312.59      287.64      6.49 o
  10   1   7       18.26       23.24      2.17 o
  11   1   7     1078.02     1060.66     13.77 o
  12   1   7       64.38       62.88      4.01 o
  13   1   7      235.56      225.94      6.47 o
  14   1   7       19.24       26.67      2.85 o
  15   1   7      713.88      708.57     12.72 o
  16   1   7      232.06      230.99     10.05 o
  17   1   7       31.63       22.67      4.09 o
  18   1   7       75.98       67.83      6.83 o
  19   1   7        4.59        7.51      3.41 o
  20   1   7       10.31        6.05      3.07 o
  21   1   7       19.51       15.51      4.08 o
  22   1   7       54.55       52.72      5.65 o
 -22   2   7       20.38       11.06      4.20 o
 -21   2   7      373.50      400.21     10.22 o
 -20   2   7      114.19      117.43      7.08 o
 -19   2   7     1311.33     1380.21     36.28 o
 -18   2   7     1079.68     1042.13     19.02 o
 -17   2   7      490.28      466.49     13.01 o
 -16   2   7      262.77      267.57      9.02 o
 -15   2   7     3020.30     3032.83     33.46 o
 -14   2   7     2592.52     2570.08     30.07 o
 -13   2   7      325.88      315.24      9.26 o
 -12   2   7      254.46      232.76      7.74 o
 -11   2   7      575.34      491.70     10.58 o
 -10   2   7      332.28      318.48      8.14 o
  -9   2   7     3809.14     3713.07     26.74 o
  -8   2   7      731.31      696.46     22.35 o
  -7   2   7     2015.71     1869.90     41.40 o
  -6   2   7      100.48      125.33     10.72 o
  -5   2   7      539.71      546.67     21.33 o
  -4   2   7      297.95      269.81     14.39 o
  -3   2   7      204.01      154.27     10.92 o
  -2   2   7      758.51      760.66     23.39 o
  -1   2   7     3744.79     3401.28     49.78 o
   0   2   7      168.87      148.35     10.55 o
   1   2   7        5.77        6.81      3.73 o
   2   2   7       87.85       77.42     13.00 o
   3   2   7      835.27      806.92     23.63 o
   4   2   7      690.40      673.87     22.94 o
   5   2   7     4514.34     4214.02     59.68 o
   6   2   7      103.75       93.40      9.57 o
   7   2   7        1.61        9.56      4.77 o
   8   2   7      158.63      169.93      5.99 o
   9   2   7     1817.66     1714.81     17.73 o
  10   2   7       11.61       16.35      2.33 o
  11   2   7      329.73      329.61      8.58 o
  12   2   7      215.63      223.16      7.41 o
  13   2   7       38.25       32.19      3.56 o
  14   2   7      273.16      273.10      8.74 o
  15   2   7     2025.80     1940.33     30.92 o
  16   2   7     1985.13     2012.37     34.22 o
  17   2   7     1932.21     1949.00     33.50 o
  18   2   7       29.35       33.15      6.19 o
  19   2   7      206.10      216.40      9.06 o
  20   2   7      215.08      205.28     11.83 o
  21   2   7       54.72       60.10      6.45 o
  22   2   7       44.84       44.72      7.04 o
 -21   3   7        3.44        7.35      2.62 o
 -20   3   7      504.13      538.64     24.92 o
 -19   3   7       10.94       11.71      3.92 o
 -18   3   7      120.23      129.38     11.66 o
 -17   3   7      100.49      121.50      8.13 o
 -16   3   7      316.38      313.88     12.94 o
 -15   3   7       70.16       63.60      5.90 o
 -14   3   7     3025.50     3134.20     42.00 o
 -13   3   7      209.22      212.14      8.06 o
 -12   3   7       71.91       76.96      5.77 o
 -11   3   7      268.55      292.44      8.84 o
 -10   3   7       83.38       73.06      4.43 o
  -9   3   7      479.95      476.79     11.57 o
  -8   3   7       10.46        5.69      2.45 o
  -7   3   7     3075.42     3169.06     58.75 o
  -6   3   7     4065.60     3860.02     62.93 o
  -5   3   7     1658.66     1614.15     39.83 o
  -4   3   7      127.49       83.14      9.32 o
  -3   3   7     5278.35     5200.76     69.01 o
  -2   3   7      159.48      165.32     12.44 o
  -1   3   7       57.36       48.16      7.12 o
   0   3   7     3110.43     2696.69     49.49 o
   1   3   7     1041.43      908.93     28.97 o
   2   3   7     2209.04     2093.86     44.47 o
   3   3   7      338.45      555.18     25.03 o
   4   3   7      201.94      205.85     10.35 o
   5   3   7     5533.50     5218.39     74.92 o
   6   3   7     1387.90     1423.17     40.17 o
   7   3   7     1102.33     1150.20     17.83 o
   8   3   7     6037.56     5787.98     59.64 o
   9   3   7      926.05      923.42     15.40 o
  10   3   7       61.74       71.82      4.71 o
  11   3   7     1082.24     1079.62     17.88 o
  12   3   7      279.41      253.95      9.04 o
  13   3   7       57.37       61.58      4.80 o
  14   3   7       24.07       24.87      5.05 o
  15   3   7     1410.44     1444.39     29.66 o
  16   3   7     1242.27     1205.35     28.24 o
  17   3   7       56.52       65.62      8.10 o
  18   3   7      284.49      304.01     15.54 o
  19   3   7        0.01        3.27      3.65 o
  20   3   7        8.53        4.83      6.12 o
  21   3   7       29.64       42.15      7.34 o
 -20   4   7       93.78       80.21      9.40 o
 -19   4   7     1195.93     1250.57     37.92 o
 -18   4   7      723.66      698.85     30.64 o
 -17   4   7      277.03      271.19     14.43 o
 -16   4   7      205.45      203.75     10.39 o
 -15   4   7     2071.49     2067.01     32.92 o
 -14   4   7     2091.96     2149.69     34.09 o
 -13   4   7      942.36      993.99     23.32 o
 -12   4   7      112.39      104.00      7.97 o
 -11   4   7      426.75      406.77     12.55 o
 -10   4   7      143.38      140.60      8.87 o
  -9   4   7     2749.03     2802.56     36.11 o
  -8   4   7     1151.43     1185.65     22.91 o
  -7   4   7      547.75      476.92     17.46 o
  -6   4   7      280.95      248.91     12.25 o
  -5   4   7      795.51      710.52     20.02 o
  -4   4   7       85.65       81.33      7.01 o
  -3   4   7       65.97       87.56      7.29 o
  -2   4   7      240.97      242.19     10.16 o
  -1   4   7      898.38      828.14     23.26 o
   0   4   7       11.30       15.02      2.80 o
   1   4   7       17.03       58.57     11.23 o
   2   4   7     1354.98     1305.59     20.06 o
   3   4   7      840.13      861.78     16.49 o
   4   4   7       86.38       69.72      5.97 o
   5   4   7      481.21      425.13     18.51 o
   6   4   7      354.26      299.58     14.69 o
   7   4   7      304.08      301.71     11.56 o
   8   4   7       20.64       20.00      4.12 o
   9   4   7      278.55      283.43     11.95 o
  10   4   7       67.67       70.14      5.40 o
  11   4   7       75.53       82.80      6.05 o
  12   4   7      368.97      393.77     18.35 o
  13   4   7       84.55       83.23      7.18 o
  14   4   7       98.62      100.69      7.81 o
  15   4   7     1829.04     1741.40     38.27 o
  16   4   7     2189.92     2159.43     37.85 o
  17   4   7     1184.02     1179.27     29.94 o
  18   4   7       10.10       14.89      4.00 o
  19   4   7       61.53       66.71      6.60 o
  20   4   7       23.46       23.10      4.18 o
 -18   5   7       43.20       30.90      5.78 o
 -17   5   7       68.36       59.52      6.35 o
 -16   5   7       85.91       91.51      6.46 o
 -15   5   7        0.00        3.65      2.94 o
 -14   5   7     2106.32     2170.92     32.69 o
 -13   5   7     1069.62     1052.44     23.84 o
 -12   5   7       40.01       37.75      5.31 o
 -11   5   7       37.25       39.75      5.51 o
 -10   5   7        3.05        1.84      3.05 o
  -9   5   7       70.23       72.67      8.00 o
  -8   5   7      799.82      769.32     19.08 o
  -7   5   7     1058.69     1077.98     22.04 o
  -6   5   7      637.32      588.10     16.19 o
  -5   5   7      354.34      391.63     13.14 o
  -4   5   7       45.42       73.25      7.18 o
  -3   5   7     2022.82     1940.33     53.33 o
  -2   5   7      251.14      253.46      9.69 o
  -1   5   7      142.02      121.61      6.90 o
   0   5   7        2.75        5.40      2.71 o
   1   5   7      111.86      124.50      7.99 o
   2   5   7       19.90       19.04      3.50 o
   3   5   7       25.64      127.90     13.92 o
   4   5   7        0.11        0.82      2.70 o
   5   5   7     1728.92     1750.47     26.54 o
   6   5   7     1969.56     1952.23     36.08 o
   7   5   7      555.08      598.01     18.34 o
   8   5   7      990.54      996.72     30.17 o
   9   5   7       15.27       20.10      4.41 o
  10   5   7     1096.54     1081.09     25.61 o
  11   5   7      603.92      626.33     19.44 o
  12   5   7      169.33      168.49     10.26 o
  13   5   7       70.34       57.24      5.25 o
  14   5   7       60.96       66.59      5.50 o
  15   5   7      832.05      830.55     16.91 o
  16   5   7     1060.54      976.86     17.23 o
  17   5   7       27.70       23.70      3.61 o
  18   5   7       71.29       60.28      8.45 o
 -16   6   7      135.45      133.55     10.57 o
 -15   6   7        3.55        5.52      2.55 o
 -14   6   7      932.12      899.06     18.05 o
 -13   6   7      806.88      786.34     17.85 o
 -12   6   7      477.83      487.21     19.78 o
 -11   6   7       49.41       52.77      5.53 o
 -10   6   7        3.17        2.89      2.98 o
  -9   6   7      320.65      310.43     12.49 o
  -8   6   7       19.14       29.59      5.52 o
  -7   6   7       10.00        7.25      5.73 o
  -6   6   7       18.29       10.76      6.68 o
  -5   6   7      106.97       66.83     11.52 o
  -4   6   7       59.12       57.16     10.80 o
  -3   6   7      138.59      126.73     15.31 o
  -2   6   7      124.62       95.82     13.75 o
  -1   6   7      140.44      137.00     16.70 o
   0   6   7      199.17      193.20     13.62 o
   1   6   7       61.00       56.50      6.64 o
   2   6   7        0.01        5.53      4.57 o
   3   6   7       84.48      103.87     11.00 o
   4   6   7      424.26      428.98     19.62 o
   5   6   7       28.10       25.91      6.00 o
   6   6   7        1.25        0.25      3.14 o
   7   6   7      188.95      174.54     10.59 o
   8   6   7       15.74        9.76      3.47 o
   9   6   7       38.83       40.92      4.74 o
  10   6   7       24.70       33.09      4.49 o
  11   6   7        4.57       11.42      2.99 o
  12   6   7       49.23       49.53      4.76 o
  13   6   7      252.10      235.40      8.94 o
  14   6   7      392.17      398.85     13.00 o
  15   6   7      264.24      248.28      9.56 o
  16   6   7      977.73      863.48     15.95 o
 -12   7   7       27.89       31.65      4.39 o
 -11   7   7      133.29      145.24      8.94 o
 -10   7   7       23.19       31.96      5.04 o
  -9   7   7        7.32       11.34      3.81 o
  -8   7   7      454.62      421.90     16.70 o
  -7   7   7      220.17      225.14     12.64 o
  -6   7   7       15.08       18.55      6.44 o
  -5   7   7        0.53        4.00      4.07 o
  -4   7   7        0.84       -3.20      4.95 o
  -3   7   7      277.15      249.57     20.25 o
  -2   7   7      230.95      239.75     20.05 o
  -1   7   7       63.35       57.51     11.00 o
   0   7   7      290.71      281.20     22.19 o
   1   7   7       93.01       81.63     12.71 o
   2   7   7       43.12       52.66     10.70 o
   3   7   7      119.36      129.86     13.29 o
   4   7   7        0.06        6.16      3.96 o
   5   7   7       37.33       32.02      6.12 o
   6   7   7      571.71      524.76     16.02 o
   7   7   7        9.01       15.46      3.85 o
   8   7   7       45.99       59.74     16.79 o
   9   7   7      261.32      237.26     14.89 o
  10   7   7      915.09      924.02     22.81 o
  11   7   7      364.11      348.07     13.40 o
  12   7   7      124.71      108.78      5.98 o
  -7   8   7        9.42       17.49      4.67 o
  -6   8   7       19.20       23.26      5.82 o
  -5   8   7       52.84       42.46      4.65 o
  -4   8   7        3.80        4.95      2.05 o
  -3   8   7       52.79       53.03      7.69 o
  -2   8   7      150.07      139.28     11.52 o
  -1   8   7      192.34      189.19      9.97 o
   0   8   7      137.17      118.90     12.53 o
   1   8   7       69.00       59.86      9.01 o
   2   8   7       73.53       59.34      9.04 o
   3   8   7        3.30       -1.82      3.93 o
   4   8   7       23.43       29.44      6.52 o
   5   8   7       42.71       35.61      7.00 o
   6   8   7       84.78       68.47      5.90 o
   7   8   7        0.05       -3.37      3.37 o
 -22   0   8     1767.17     1951.30     32.04 o
 -21   0   8      331.19      305.99     13.54 o
 -20   0   8      860.28      862.63     24.02 o
 -19   0   8      513.24      429.19     17.79 o
 -18   0   8        0.86        4.66      3.25 o
 -17   0   8       42.38       45.75      9.95 o
 -16   0   8     4293.04     4243.25     81.85 o
 -15   0   8    13564.16    13478.96    147.85 o
 -14   0   8     6046.72     5862.55     92.75 o
 -13   0   8     5135.50     4997.61     90.86 o
 -12   0   8     4976.89     4850.41     46.95 o
 -11   0   8      369.87      427.17     10.37 o
 -10   0   8     1062.33     1068.60     16.51 o
  -9   0   8      175.16      163.90      8.50 o
  -8   0   8      853.87      901.65     25.99 o
  -7   0   8     6910.94     7250.67     71.16 o
  -6   0   8       96.34       97.37      7.96 o
  -5   0   8     2081.56     2197.96     35.47 o
  -4   0   8      118.34       70.45      6.16 o
  -3   0   8       11.48       18.56      3.36 o
  -2   0   8      324.21      316.89     12.06 o
  -1   0   8     2655.60     2683.96     35.11 o
   0   0   8    17781.32    17012.79    172.23 o
   1   0   8     1086.42     1119.58     30.19 o
   2   0   8     1202.07     1164.26     19.72 o
   3   0   8      949.45     1020.03     20.47 o
   4   0   8     8218.95     7397.35     62.12 o
   5   0   8        2.26        3.88      2.43 o
   6   0   8       18.44       17.18      3.78 o
   7   0   8     3597.37     3479.19     51.84 o
   8   0   8      103.73       81.26      5.27 o
   9   0   8       87.03      102.33      6.17 o
  10   0   8       80.78       98.63      6.42 o
  11   0   8      625.24      629.06     16.53 o
  12   0   8     2325.16     2359.49     33.39 o
  13   0   8      676.81      735.90     19.35 o
  14   0   8      142.52      147.33      9.37 o
  15   0   8    11294.07    11275.70    102.62 o
  16   0   8     4026.02     3967.41    138.75 o
  17   0   8      322.69      304.26     18.53 o
  18   0   8        6.46       11.48      7.72 o
  19   0   8      863.02      854.26     38.37 o
  20   0   8       20.32       15.02      6.05 o
  21   0   8     1144.74     1162.33     38.99 o
  22   0   8      313.81      371.30     19.73 o
 -22   1   8       10.16       16.56      2.82 o
 -21   1   8      258.53      264.23      8.56 o
 -20   1   8      143.09      152.12      7.18 o
 -19   1   8      782.21      777.31     16.09 o
 -18   1   8       14.68       12.87      2.85 o
 -17   1   8      481.47      482.03     13.37 o
 -16   1   8        9.77        6.67      2.73 o
 -15   1   8     1028.75     1045.99     17.36 o
 -14   1   8     2629.73     2604.02     26.79 o
 -13   1   8      715.77      720.93     13.77 o
 -12   1   8      472.59      412.36     10.02 o
 -11   1   8      269.24      265.68      7.77 o
 -10   1   8       87.57       73.99      4.52 o
  -9   1   8      955.72      962.17     14.92 o
  -8   1   8        8.80       19.28      3.48 o
  -7   1   8     7247.72     7451.84     49.96 o
  -6   1   8    12497.08    13386.06     64.90 o
  -5   1   8     2636.97     2465.36     25.53 o
  -4   1   8     6021.64     6068.77     38.05 o
  -3   1   8     8516.14     8474.59    132.69 o
  -2   1   8      609.12      600.26     10.81 o
  -1   1   8     1483.80     1333.51     15.87 o
   0   1   8      946.26     1035.50     32.14 o
   1   1   8       18.73       32.33      1.76 o
   2   1   8      209.36      220.12      5.18 o
   3   1   8     7883.72     7822.79     54.10 o
   4   1   8     7317.66     7607.31     61.04 o
   5   1   8       73.70       69.10     10.62 o
   6   1   8    15408.94    15883.34     78.57 o
   7   1   8     4148.11     4191.15     41.64 o
   8   1   8       37.37       17.94      2.16 o
   9   1   8     1319.11     1417.11     16.14 o
  10   1   8      155.58      162.68      5.80 o
  11   1   8      533.62      473.55     10.29 o
  12   1   8     2708.83     2549.64     27.06 o
  13   1   8     3928.37     3849.42     34.60 o
  14   1   8     9559.08     9743.25     73.03 o
  15   1   8      243.68      250.43     12.54 o
  16   1   8      512.01      504.97     17.77 o
  17   1   8       70.71       65.49      6.88 o
  18   1   8      105.96      112.01     10.29 o
  19   1   8       36.08       33.51      4.77 o
  20   1   8      528.47      558.79     20.23 o
  21   1   8       54.77       60.43      6.51 o
  22   1   8      593.33      707.61     18.16 o
 -22   2   8      382.86      435.21     13.51 o
 -21   2   8       19.02       19.82      3.10 o
 -20   2   8      488.30      488.08     13.42 o
 -19   2   8      267.96      238.84     10.16 o
 -18   2   8      171.54      161.64      8.87 o
 -17   2   8        0.85        6.00      2.98 o
 -16   2   8     2908.56     2880.32     32.93 o
 -15   2   8     6746.09     6933.40     51.33 o
 -14   2   8     2164.34     2145.35     26.07 o
 -13   2   8     2548.69     2542.47     26.47 o
 -12   2   8     2194.89     2113.69     23.24 o
 -11   2   8        0.03        1.51      1.80 o
 -10   2   8        3.22        2.15      2.32 o
  -9   2   8        8.81       10.28      2.07 o
  -8   2   8      918.93      981.86     15.05 o
  -7   2   8     2940.68     3054.81     79.93 o
  -6   2   8      477.90      379.61     18.76 o
  -5   2   8      998.21     1076.66     30.64 o
  -4   2   8      135.78      146.70     11.19 o
  -3   2   8        3.86        3.37      2.96 o
  -2   2   8      122.35      127.82     10.27 o
  -1   2   8      571.08      598.34     21.82 o
   0   2   8      962.90      834.58     26.07 o
   1   2   8      769.18      786.76     25.61 o
   2   2   8     1210.41     1212.44     21.30 o
   3   2   8     1838.61     1729.99     35.65 o
   4   2   8      227.52      217.96      8.59 o
   5   2   8      101.42       82.48      5.68 o
   6   2   8       40.28       24.56      3.55 o
   7   2   8     2328.52     2278.39     23.76 o
   8   2   8      176.79      199.02      6.72 o
   9   2   8      431.36      468.26      8.76 o
  10   2   8       57.30       51.54      3.50 o
  11   2   8      167.64      171.84      7.03 o
  12   2   8      544.73      523.26     11.43 o
  13   2   8        2.93       11.74      2.34 o
  14   2   8      251.35      250.43     12.18 o
  15   2   8     5041.39     5120.18     53.20 o
  16   2   8     2681.58     2657.40     38.25 o
  17   2   8        4.67        8.44      2.38 o
  18   2   8        0.01       -0.83      2.80 o
  19   2   8      585.91      599.97     16.94 o
  20   2   8       64.30       58.97      6.91 o
  21   2   8      169.01      143.81     13.09 o
 -21   3   8      137.87      137.79     10.92 o
 -20   3   8      167.41      154.23      8.90 o
 -19   3   8      207.78      204.23     11.03 o
 -18   3   8        0.81        0.02      7.08 o
 -17   3   8        0.06        2.57      4.12 o
 -16   3   8        0.37       -3.57      3.57 o
 -15   3   8      202.53      214.14     10.80 o
 -14   3   8     4973.67     4941.95     54.41 o
 -13   3   8      777.67      749.57     16.56 o
 -12   3   8     1321.94     1360.19     20.46 o
 -11   3   8       17.80       15.53      3.08 o
 -10   3   8      521.75      513.82     11.39 o
  -9   3   8      689.28      696.80     14.39 o
  -8   3   8      249.00      220.46      9.07 o
  -7   3   8     1314.25     1338.98     56.89 o
  -6   3   8     1198.63     1338.90     38.24 o
  -5   3   8      353.10      433.88     21.54 o
  -4   3   8     9549.06     9495.46    281.25 o
  -3   3   8      136.82      127.62      6.74 o
  -2   3   8      156.46      151.61      9.07 o
  -1   3   8       62.52       77.06      8.52 o
   0   3   8      349.44      327.47     12.97 o
   1   3   8        7.69       12.13      2.62 o
   2   3   8      693.38      678.71     20.10 o
   3   3   8      819.82      753.75     28.71 o
   4   3   8     6359.88     6687.35     61.25 o
   5   3   8       99.74      102.84      7.76 o
   6   3   8     2403.83     2454.68     41.03 o
   7   3   8      100.68      109.89      5.86 o
   8   3   8      354.31      344.88      9.26 o
   9   3   8      159.16      172.96      6.13 o
  10   3   8      103.80      101.70      5.91 o
  11   3   8     1743.03     1728.28     22.96 o
  12   3   8     2284.36     2187.28     31.84 o
  13   3   8     1376.18     1391.57     28.51 o
  14   3   8     4439.79     4681.99     89.85 o
  15   3   8      486.06      497.02     17.42 o
  16   3   8        0.37        1.87      3.25 o
  17   3   8      289.18      276.22     22.22 o
  18   3   8       10.31       10.96      4.04 o
  19   3   8       94.11       99.78      8.51 o
  20   3   8      100.80       84.86      9.75 o
  21   3   8       50.86       68.63      8.20 o
 -20   4   8        0.34       10.82      3.79 o
 -19   4   8       56.01       54.37      8.44 o
 -18   4   8      152.95      124.50     13.21 o
 -17   4   8       91.68       81.50      8.30 o
 -16   4   8       22.63       11.63      4.30 o
 -15   4   8     1052.16     1026.63     22.64 o
 -14   4   8       25.02       21.81      4.43 o
 -13   4   8      561.98      596.26     18.03 o
 -12   4   8      376.95      385.00     14.51 o
 -11   4   8       70.44       54.88      8.49 o
 -10   4   8      132.67      123.08      8.20 o
  -9   4   8        0.79        5.14      3.01 o
  -8   4   8      762.40      746.99     18.73 o
  -7   4   8       96.19       97.61      8.40 o
  -6   4   8        4.12        2.14      2.83 o
  -5   4   8       71.63       79.71      7.20 o
  -4   4   8       46.57       29.39      6.13 o
  -3   4   8       52.32       37.95      3.82 o
  -2   4   8       31.28       12.84      3.98 o
  -1   4   8        7.69        5.87      5.33 o
   0   4   8      806.13      909.49     19.53 o
   1   4   8      244.91      218.96      8.52 o
   2   4   8     1028.72     1025.15     18.38 o
   3   4   8     1179.06     1158.40     22.22 o
   4   4   8      114.72      112.90      7.52 o
   5   4   8       15.97        6.89      4.02 o
   6   4   8       89.00       80.54      8.07 o
   7   4   8      609.34      577.68     17.03 o
   8   4   8       42.65       53.83      6.43 o
   9   4   8      165.32      155.84      6.79 o
  10   4   8      754.26      757.85     14.62 o
  11   4   8       45.57       49.64      6.87 o
  12   4   8      175.08      165.74      9.65 o
  13   4   8      126.14      122.05      8.34 o
  14   4   8       10.01       17.77      4.39 o
  15   4   8      241.56      224.84     12.31 o
  16   4   8       59.27       46.49      5.20 o
  17   4   8       54.57       43.38      6.34 o
  18   4   8       31.39       31.31      4.58 o
  19   4   8      363.07      346.39     12.74 o
 -18   5   8       69.96       57.29      7.72 o
 -17   5   8       29.65       25.02      4.40 o
 -16   5   8       99.03       97.13      8.19 o
 -15   5   8      151.99      159.21      8.49 o
 -14   5   8     2471.53     2492.69     49.37 o
 -13   5   8       26.16       34.49      5.19 o
 -12   5   8     1227.05     1288.24     39.69 o
 -11   5   8        2.95        4.30      3.43 o
 -10   5   8      116.65      117.04      8.33 o
  -9   5   8      156.24      136.92     10.83 o
  -8   5   8       44.46       45.03      6.81 o
  -7   5   8      134.55      151.29     10.66 o
  -6   5   8       28.37       35.78      4.54 o
  -5   5   8      587.94      587.79     16.22 o
  -4   5   8     2475.32     2280.35     46.15 o
  -3   5   8      277.04      259.17     13.66 o
  -2   5   8      156.13      154.79      7.92 o
  -1   5   8      415.41      378.20     17.57 o
   0   5   8       24.01       18.26      3.95 o
   1   5   8       21.68       18.28      4.33 o
   2   5   8      926.95      843.76     18.20 o
   3   5   8      242.83      263.88     10.49 o
   4   5   8      891.59      918.54     22.92 o
   5   5   8      127.85      134.97     10.63 o
   6   5   8      115.39      115.65      8.87 o
   7   5   8       14.02       19.09      3.77 o
   8   5   8       10.35       10.84      4.00 o
   9   5   8      461.28      414.84     15.95 o
  10   5   8      414.53      426.19     16.14 o
  11   5   8      747.73      712.93     20.66 o
  12   5   8      888.10      917.48     23.08 o
  13   5   8      116.00      117.52      8.47 o
  14   5   8     1063.27     1080.56     19.66 o
  15   5   8      216.56      217.49      8.64 o
  16   5   8      539.99      510.10     12.07 o
  17   5   8       12.04       12.80      5.55 o
  18   5   8        4.21        7.68      3.98 o
 -15   6   8       13.43       11.49      2.42 o
 -14   6   8      665.57      636.53     14.63 o
 -13   6   8       73.49       89.39      6.22 o
 -12   6   8     1357.48     1319.19     23.39 o
 -11   6   8       15.12       26.65      4.22 o
 -10   6   8      216.01      221.46     10.42 o
  -9   6   8       69.01       69.54      6.15 o
  -8   6   8       89.59       75.07      7.58 o
  -7   6   8        5.73        4.68      6.22 o
  -6   6   8        0.01        4.23      5.54 o
  -5   6   8       54.43       55.55     10.16 o
  -4   6   8        8.15       20.91      7.27 o
  -3   6   8       96.94      102.21     13.93 o
  -2   6   8       92.71       78.53     12.40 o
  -1   6   8       11.53       20.64      9.57 o
   0   6   8      615.47      636.70     24.62 o
   1   6   8      520.12      513.32     17.69 o
   2   6   8      601.22      587.74     23.18 o
   3   6   8       31.83       23.63      5.72 o
   4   6   8       47.30       46.98      7.43 o
   5   6   8       25.28       26.35      6.04 o
   6   6   8       46.09       40.93      5.76 o
   7   6   8       40.27       37.02      4.56 o
   8   6   8       82.50       79.37      6.19 o
   9   6   8       95.14      107.99      7.10 o
  10   6   8      891.20      884.38     16.08 o
  11   6   8        7.72        8.81      2.76 o
  12   6   8       94.81       90.28      5.92 o
  13   6   8        5.94        7.30      3.56 o
  14   6   8       58.51       59.44      4.32 o
  15   6   8       80.04       85.11      5.53 o
 -12   7   8      683.98      665.16     16.39 o
 -11   7   8       97.50       89.85      6.93 o
 -10   7   8      158.81      137.55     12.24 o
  -9   7   8       48.37       51.88      6.08 o
  -8   7   8      112.15      100.41      8.23 o
  -7   7   8       66.73       79.90      7.79 o
  -6   7   8       67.58       63.02     10.29 o
  -5   7   8      247.65      216.35     17.41 o
  -4   7   8        0.41       10.13      6.02 o
  -3   7   8     1348.69     1295.11     43.78 o
  -2   7   8       53.15       57.32     10.14 o
  -1   7   8        9.20       17.80      7.68 o
   0   7   8       42.93       43.11      9.26 o
   1   7   8      141.19      112.57     14.13 o
   2   7   8      127.84      111.56     14.33 o
   3   7   8        8.76       29.67      9.44 o
   4   7   8       27.92       31.09      5.95 o
   5   7   8       58.82       67.52      8.71 o
   6   7   8      107.26       99.44      9.13 o
   7   7   8      219.43      233.64     10.21 o
   8   7   8       54.16       45.53      4.11 o
   9   7   8      524.13      463.89     11.23 o
  10   7   8      534.88      517.13     13.54 o
  11   7   8      444.03      461.52     12.09 o
  12   7   8       31.78       34.06      9.53 o
  -6   8   8      178.62      172.34     12.58 o
  -5   8   8      118.63      127.71      7.52 o
  -4   8   8        0.02        7.94      2.53 o
  -3   8   8        2.03        9.84      2.36 o
  -2   8   8       10.37        7.98      2.76 o
  -1   8   8        0.01        5.38      2.03 o
   0   8   8      237.43      219.15     10.64 o
   1   8   8       33.95       39.20      4.98 o
   2   8   8       57.50       54.88      5.72 o
   3   8   8      157.34      169.28      9.26 o
   4   8   8       55.98       60.34      5.81 o
   5   8   8       34.82       38.58      4.63 o
   6   8   8        4.19       17.98      4.76 o
 -22   1   9        3.23        4.23      3.53 o
 -21   1   9       39.86       39.93      4.09 o
 -20   1   9      115.33      116.50      7.04 o
 -19   1   9        0.22        0.25      3.02 o
 -18   1   9      104.85      106.44      7.27 o
 -17   1   9       96.35       89.91      8.11 o
 -16   1   9      218.74      198.88     10.11 o
 -15   1   9       48.82       64.97      6.27 o
 -14   1   9       86.00       91.56      6.13 o
 -13   1   9      724.35      680.35     12.42 o
 -12   1   9       83.25       66.43      4.01 o
 -11   1   9      117.86      114.81      5.38 o
 -10   1   9      628.28      583.81     11.24 o
  -9   1   9      251.32      254.22      8.00 o
  -8   1   9        9.07       13.02      1.96 o
  -7   1   9     1127.64     1115.30     19.57 o
  -6   1   9      190.74      223.01      8.39 o
  -5   1   9        1.33        1.19      3.97 o
  -4   1   9     2060.45     2071.52     22.94 o
  -3   1   9        8.15       16.60      5.17 o
  -2   1   9       66.97       55.65      3.66 o
  -1   1   9     2049.67     2009.77     39.54 o
   0   1   9     2959.56     2890.28     55.05 o
   1   1   9      146.26      147.31      4.80 o
   2   1   9     2267.71     2141.27     21.80 o
   3   1   9      324.13      306.74      8.48 o
   4   1   9      330.24      307.90      9.37 o
   5   1   9      154.72      149.76      7.07 o
   6   1   9     1509.55     1486.23     24.66 o
   7   1   9      308.62      293.18      7.64 o
   8   1   9      253.06      257.28      7.86 o
   9   1   9      399.86      404.15      9.11 o
  10   1   9       14.68       15.65      2.06 o
  11   1   9      450.42      407.14     10.69 o
  12   1   9      566.35      575.82     13.15 o
  13   1   9       21.31       23.12      3.43 o
  14   1   9       42.09       32.49      3.92 o
  15   1   9     1074.97     1087.57     22.30 o
  16   1   9       63.15       56.14      5.68 o
  17   1   9       24.94       28.71      5.06 o
  18   1   9      116.90      126.55      8.87 o
  19   1   9      104.73      113.27      9.86 o
  20   1   9       34.01       40.25      5.72 o
  21   1   9      133.68      132.02      8.66 o
  22   1   9       86.47       79.95      8.97 o
 -21   2   9       10.64        5.23      2.01 o
 -20   2   9       15.73        7.62      5.10 o
 -19   2   9       10.48       12.66      2.79 o
 -18   2   9      229.02      244.91     10.40 o
 -17   2   9       10.80        7.41      3.13 o
 -16   2   9      176.24      185.85      8.44 o
 -15   2   9     4241.46     4195.37     39.63 o
 -14   2   9      370.46      407.25     12.33 o
 -13   2   9     1662.73     1651.38     21.61 o
 -12   2   9      315.65      315.81      9.27 o
 -11   2   9      346.08      339.70      9.27 o
 -10   2   9      381.09      379.46      9.49 o
  -9   2   9      266.56      284.61      8.78 o
  -8   2   9      155.47      145.62      6.17 o
  -7   2   9      156.05      134.27      6.58 o
  -6   2   9      489.41      437.71     20.97 o
  -5   2   9     2321.84     2320.82     47.48 o
  -4   2   9      392.08      336.87     17.77 o
  -3   2   9      554.23      560.67     22.44 o
  -2   2   9     1565.65     1465.27     35.97 o
  -1   2   9     1620.31     1666.34     38.32 o
   0   2   9      152.41      141.90     11.65 o
   1   2   9      495.14      501.57     21.47 o
   2   2   9     1784.42     1759.61     28.39 o
   3   2   9      568.59      642.55     16.49 o
   4   2   9      635.02      593.10     16.59 o
   5   2   9       55.19       58.92      3.68 o
   6   2   9      171.44      153.81      5.41 o
   7   2   9     3181.02     3145.50     23.29 o
   8   2   9       64.20       59.21      3.50 o
   9   2   9      447.17      404.33      9.19 o
  10   2   9     1710.28     1682.35     19.71 o
  11   2   9      194.55      193.58      6.96 o
  12   2   9      961.48      902.43     15.25 o
  13   2   9       17.89       28.13      3.61 o
  14   2   9      987.82      921.62     23.04 o
  15   2   9      428.39      402.62     15.40 o
  16   2   9      324.16      343.70     14.17 o
  17   2   9      606.82      579.70     17.85 o
  18   2   9      115.23      104.41     10.79 o
  19   2   9       25.77       25.96      7.65 o
  20   2   9      542.29      588.57     27.45 o
  21   2   9       76.60       84.03      9.56 o
 -20   3   9       90.76       83.13      6.44 o
 -19   3   9       23.33       25.01      4.41 o
 -18   3   9      541.68      533.56     18.02 o
 -17   3   9       66.40       56.92      5.62 o
 -16   3   9      126.68      111.34      7.78 o
 -15   3   9      336.33      344.81     13.44 o
 -14   3   9      625.64      617.75     18.07 o
 -13   3   9      772.71      743.40     19.61 o
 -12   3   9      110.44      113.59      6.89 o
 -11   3   9        0.10        2.35      2.74 o
 -10   3   9     2852.29     2687.52     26.43 o
  -9   3   9        3.35        4.94      2.12 o
  -8   3   9       40.41       44.85      4.62 o
  -7   3   9      490.77      472.87     15.99 o
  -6   3   9      339.59      359.51     19.22 o
  -5   3   9      436.20      431.50     15.11 o
  -4   3   9     3119.87     3176.97     32.81 o
  -3   3   9      698.43      602.39     12.50 o
  -2   3   9      359.76      306.87     10.57 o
  -1   3   9     2549.50     2399.31     29.40 o
   0   3   9     1985.29     1946.24     26.60 o
   1   3   9      174.03      158.98      8.09 o
   2   3   9     1807.50     1686.09     19.09 o
   3   3   9      680.22      539.92     14.14 o
   4   3   9      165.00      143.81      9.36 o
   5   3   9        0.49        1.06      3.05 o
   6   3   9     1825.25     1812.34     19.72 o
   7   3   9      431.19      443.60     10.20 o
   8   3   9      480.15      429.10      9.41 o
   9   3   9       62.00       61.14      3.90 o
  10   3   9      200.60      196.28      7.70 o
  11   3   9     1500.80     1459.43     21.22 o
  12   3   9     3216.47     3164.87     43.92 o
  13   3   9      834.15      813.09     21.93 o
  14   3   9       24.33       14.90      4.42 o
  15   3   9     3144.04     3153.74     43.42 o
  16   3   9        0.30       -0.16      3.66 o
  17   3   9      308.97      314.30     15.88 o
  18   3   9      222.12      241.85     13.26 o
  19   3   9      162.55      145.66     13.36 o
  20   3   9       42.26       30.13      5.32 o
 -19   4   9        9.50        1.96      3.12 o
 -18   4   9       97.24       82.76     10.41 o
 -17   4   9       60.05       51.02      6.39 o
 -16   4   9      430.43      454.74     18.38 o
 -15   4   9     4344.05     4361.53     58.26 o
 -14   4   9      393.56      399.33     14.32 o
 -13   4   9     3884.98     3856.62     44.84 o
 -12   4   9      203.99      202.04     10.78 o
 -11   4   9       29.88       28.67      7.44 o
 -10   4   9        8.87        3.32      4.75 o
  -9   4   9       58.81       76.80      6.68 o
  -8   4   9      574.97      600.22     17.12 o
  -7   4   9      482.94      460.78     25.21 o
  -6   4   9      903.80      849.49     22.69 o
  -5   4   9     1528.94     1513.11     44.41 o
  -4   4   9     1074.04      995.56     35.59 o
  -3   4   9        0.98        3.14      2.41 o
  -2   4   9      766.96      702.70     15.13 o
  -1   4   9      282.06      251.52     13.01 o
   0   4   9      299.86      292.15     10.00 o
   1   4   9       29.95       34.55      5.02 o
   2   4   9     2482.53     2475.75     29.35 o
   3   4   9      246.00      226.17      9.22 o
   4   4   9       40.11       42.54      5.85 o
   5   4   9      242.84      214.68     10.74 o
   6   4   9     2226.17     2192.30     32.70 o
   7   4   9     2150.84     2140.27     33.13 o
   8   4   9      132.30      147.72      9.22 o
   9   4   9      234.40      201.51      7.83 o
  10   4   9      637.93      572.74     14.19 o
  11   4   9      165.48      156.75     11.78 o
  12   4   9      980.60      941.65     22.28 o
  13   4   9      255.22      235.79     17.44 o
  14   4   9     1228.43     1235.83     25.17 o
  15   4   9     1680.99     1624.65     30.01 o
  16   4   9      187.12      195.84      9.68 o
  17   4   9      466.27      470.44     17.95 o
  18   4   9      272.79      292.16     12.98 o
  19   4   9       76.80       75.23      9.16 o
 -17   5   9      150.86      132.51     11.78 o
 -16   5   9        1.21        1.07      3.24 o
 -15   5   9      393.78      366.89     12.04 o
 -14   5   9      539.44      537.45     15.33 o
 -13   5   9      200.45      207.08     10.22 o
 -12   5   9      327.44      339.64     13.25 o
 -11   5   9      141.36      143.81      8.97 o
 -10   5   9      325.98      322.90     13.20 o
  -9   5   9      449.06      469.08     19.50 o
  -8   5   9        5.18        5.81      4.11 o
  -7   5   9       22.07       26.43      5.61 o
  -6   5   9      594.19      543.53     19.31 o
  -5   5   9     1426.87     1447.59     25.63 o
  -4   5   9     1373.72     1297.32     29.93 o
  -3   5   9      165.14      165.28     11.18 o
  -2   5   9      103.42       79.15      6.72 o
  -1   5   9       64.64       64.58      5.52 o
   0   5   9       62.54       56.44      6.00 o
   1   5   9       10.31        9.36      3.42 o
   2   5   9       50.06       53.83      5.17 o
   3   5   9      222.36      236.01     13.36 o
   4   5   9       56.58       57.04     10.68 o
   5   5   9      188.19      227.21     18.41 o
   6   5   9     1360.01     1325.22     23.90 o
   7   5   9      558.69      554.32     15.69 o
   8   5   9       19.75       20.25      3.90 o
   9   5   9      182.47      185.23      8.17 o
  10   5   9       85.51       87.38      6.16 o
  11   5   9      532.25      520.13     17.50 o
  12   5   9     1022.28     1004.02     23.75 o
  13   5   9      781.25      744.12     19.91 o
  14   5   9       10.90       26.54      4.25 o
  15   5   9     1606.79     1599.84     26.35 o
  16   5   9       41.77       39.91      4.32 o
  17   5   9      186.89      154.69      9.13 o
 -15   6   9      738.08      672.18     23.65 o
 -14   6   9        2.30        5.81      3.33 o
 -13   6   9     1628.33     1620.20     37.48 o
 -12   6   9        6.79       14.43      3.28 o
 -11   6   9        8.03       22.13      5.80 o
 -10   6   9        2.94        1.02      2.67 o
  -9   6   9       31.46       35.19      4.69 o
  -8   6   9       52.48       62.40      7.05 o
  -7   6   9        3.58        7.62      3.39 o
  -6   6   9       16.69       16.83      4.34 o
  -5   6   9      169.53      156.18     15.41 o
  -4   6   9        8.44        7.44      5.70 o
  -3   6   9        7.74        5.35      5.95 o
  -2   6   9        1.25        3.37      5.40 o
  -1   6   9        0.02        8.74      6.01 o
   0   6   9       49.02       56.94     11.00 o
   1   6   9       28.38       25.99      5.00 o
   2   6   9      265.88      277.17     13.17 o
   3   6   9      190.21      167.14     12.76 o
   4   6   9       10.60       12.56      5.01 o
   5   6   9      283.14      215.71     14.45 o
   6   6   9      674.53      636.40     23.98 o
   7   6   9       15.19       14.02      3.30 o
   8   6   9        4.26        4.50      2.49 o
   9   6   9      304.47      309.98      9.69 o
  10   6   9      244.76      218.29      7.88 o
  11   6   9       51.98       48.21      4.62 o
  12   6   9      588.45      589.83     13.77 o
  13   6   9       24.05       17.37      2.85 o
  14   6   9      580.73      558.99     11.54 o
  15   6   9      884.71      834.14     19.35 o
 -11   7   9       35.45       40.39      4.62 o
 -10   7   9       90.59       76.87      6.43 o
  -9   7   9      241.45      242.79     11.65 o
  -8   7   9        5.08        4.90      2.98 o
  -7   7   9       91.47       79.09      7.46 o
  -6   7   9      129.94      108.10     13.02 o
  -5   7   9      507.35      473.88     19.90 o
  -4   7   9      304.21      272.05     10.75 o
  -3   7   9        2.15       -0.83      4.65 o
  -2   7   9      105.96       92.49     11.74 o
  -1   7   9      568.97      552.88     28.23 o
   0   7   9       50.84       46.52      9.55 o
   1   7   9       66.74       69.16     10.70 o
   2   7   9        0.86       -1.82      5.39 o
   3   7   9      467.16      465.18     26.90 o
   4   7   9      100.20       97.60     12.91 o
   5   7   9       48.14       60.91      7.78 o
   6   7   9      800.24      784.25     18.79 o
   7   7   9      216.72      218.25      9.73 o
   8   7   9      173.22      162.97      8.17 o
   9   7   9       32.57       26.62      3.44 o
  10   7   9        0.04        5.66      3.15 o
  11   7   9        9.28        3.26      2.80 o
  -4   8   9        2.76       -3.81      3.81 o
  -3   8   9        1.51        0.82      2.01 o
  -2   8   9       21.97       22.99      4.96 o
  -1   8   9      155.07      150.33     20.65 o
   0   8   9        2.80        5.12      2.46 o
   1   8   9       42.27       35.98      4.38 o
   2   8   9       24.17       15.36      3.46 o
   3   8   9       32.19       23.27      3.67 o
   4   8   9        0.65        0.57      2.64 o
 -22   0  10      580.78      700.10     23.44 o
 -21   0  10       72.64       60.37      8.08 o
 -20   0  10        6.97       11.11      4.85 o
 -19   0  10       24.46       28.36      5.09 o
 -18   0  10        0.04        5.66      2.97 o
 -17   0  10        4.59        9.02      4.64 o
 -16   0  10     1283.09     1296.37     45.01 o
 -15   0  10      869.50      805.14     35.62 o
 -14   0  10      277.81      333.41     22.95 o
 -13   0  10      612.56      521.87     29.20 o
 -12   0  10      286.81      287.01     13.33 o
 -11   0  10      118.12      120.23      7.20 o
 -10   0  10     1671.84     1565.21     23.34 o
  -9   0  10      299.19      219.65     10.62 o
  -8   0  10       13.10       18.57      3.47 o
  -7   0  10      279.30      364.28     16.70 o
  -6   0  10     2832.62     3205.68     48.37 o
  -5   0  10     2858.39     2991.13     45.23 o
  -4   0  10     2933.52     2906.24     42.87 o
  -3   0  10      377.32      422.42     15.92 o
  -2   0  10     1875.14     1768.43     32.06 o
  -1   0  10      230.34      252.96     12.23 o
   0   0  10       30.61       33.80      4.80 o
   1   0  10      259.21      175.36     10.49 o
   2   0  10     6477.90     6273.45     65.20 o
   3   0  10        7.56       37.72      5.30 o
   4   0  10     4316.06     4344.50     49.50 o
   5   0  10     5051.23     5504.47     92.87 o
   6   0  10     5063.47     5112.62     48.74 o
   7   0  10       15.16        3.94      2.32 o
   8   0  10       15.19       18.86      5.76 o
   9   0  10      114.52       91.34      7.63 o
  10   0  10     1379.98     1319.52     59.46 o
  11   0  10      421.55      416.74     17.26 o
  12   0  10     2861.27     2743.63     45.79 o
  13   0  10     2376.85     2471.10     44.64 o
  14   0  10      636.56      610.03     33.71 o
  15   0  10      194.40      208.25     20.52 o
  16   0  10     1292.19     1254.55     48.64 o
  17   0  10      304.03      342.36     25.22 o
  18   0  10       59.13       50.20     10.55 o
  19   0  10      140.25      144.21     15.35 o
  20   0  10      161.46      187.44     15.93 o
  21   0  10      280.11      349.83     19.19 o
 -21   1  10        0.28        2.93      2.18 o
 -20   1  10       24.90       26.72      3.60 o
 -19   1  10      647.61      650.03     16.54 o
 -18   1  10      219.99      224.67     11.04 o
 -17   1  10      755.10      809.15     19.41 o
 -16   1  10      215.93      210.07     10.23 o
 -15   1  10      155.86      149.86      9.01 o
 -14   1  10     5780.58     5877.99     46.48 o
 -13   1  10     6396.41     6250.29     44.10 o
 -12   1  10      122.32      139.79      6.18 o
 -11   1  10       16.69       18.67      2.70 o
 -10   1  10       37.36       35.43      3.53 o
  -9   1  10       13.51        8.42      2.12 o
  -8   1  10      342.96      309.62      8.80 o
  -7   1  10     2308.65     2226.87     52.89 o
  -6   1  10     1739.06     1869.61     40.78 o
  -5   1  10     1792.77     1985.18     30.20 o
  -4   1  10      176.80      188.75     12.55 o
  -3   1  10     5730.04     5530.20     66.90 o
  -2   1  10     2067.82     1717.56     36.70 o
  -1   1  10     1034.55     1045.10     28.53 o
   0   1  10      203.23      220.53     13.44 o
   1   1  10      246.25      240.29     14.08 o
   2   1  10     1747.01     1620.82     22.57 o
   3   1  10      861.30      851.74     22.03 o
   4   1  10      178.15      185.90      8.93 o
   5   1  10     1364.45     1502.13     19.85 o
   6   1  10       41.89       52.58      2.91 o
   7   1  10      220.43      188.57      5.18 o
   8   1  10        1.47        3.07      1.23 o
   9   1  10      112.47      110.57      5.43 o
  10   1  10      158.64      134.98      6.23 o
  11   1  10       78.56       58.91      4.47 o
  12   1  10       57.73       71.14      4.99 o
  13   1  10     2691.88     2763.94     38.05 o
  14   1  10     4661.41     4643.98     53.72 o
  15   1  10      883.05      932.65     25.10 o
  16   1  10      930.39      956.68     29.54 o
  17   1  10        4.19        7.59      4.29 o
  18   1  10      156.83      149.83     11.30 o
  19   1  10      199.27      171.92     18.35 o
  20   1  10        4.05       -2.46      3.32 o
  21   1  10        0.84        2.38      1.75 o
 -21   2  10        9.87       12.73      4.38 o
 -20   2  10      123.21      119.39      6.56 o
 -19   2  10        0.02       -0.76      1.16 o
 -18   2  10        0.02        2.01      2.47 o
 -17   2  10       40.46       42.02      4.85 o
 -16   2  10      524.18      502.41     13.45 o
 -15   2  10      762.82      747.61     16.62 o
 -14   2  10      470.13      506.32     13.65 o
 -13   2  10        8.31       17.60      3.98 o
 -12   2  10      264.84      268.75      8.74 o
 -11   2  10      312.76      285.15      8.73 o
 -10   2  10      122.84      118.65      5.56 o
  -9   2  10       40.54       34.31      3.35 o
  -8   2  10        0.06       -0.82      2.24 o
  -7   2  10     1262.38     1211.28     32.14 o
  -6   2  10     1526.98     1586.63     21.07 o
  -5   2  10     2390.58     2345.83     40.11 o
  -4   2  10      234.15      256.64      7.84 o
  -3   2  10       28.40       53.96      3.78 o
  -2   2  10      399.31      403.55      9.71 o
  -1   2  10       48.76       33.42      3.48 o
   0   2  10      102.85      113.78      6.05 o
   1   2  10       24.95        8.20      1.80 o
   2   2  10      984.09     1050.31     15.87 o
   3   2  10      128.00      162.21      5.61 o
   4   2  10      935.07      939.84     13.53 o
   5   2  10     3402.48     3320.33     28.76 o
   6   2  10      610.26      645.81     11.61 o
   7   2  10       33.44       45.22      2.69 o
   8   2  10       14.68       15.50      1.94 o
   9   2  10      729.02      663.59     10.84 o
  10   2  10        0.54       -0.45      1.77 o
  11   2  10      124.29      107.35      5.32 o
  12   2  10     2232.23     2234.34     24.24 o
  13   2  10      871.27      954.71     23.25 o
  14   2  10       30.90       25.47      4.84 o
  15   2  10        0.32        8.58      3.21 o
  16   2  10     1061.43     1045.33     25.21 o
  17   2  10      219.98      249.12     13.70 o
  18   2  10       14.53       13.02      6.19 o
  19   2  10      161.84      165.00     15.56 o
  20   2  10        0.03        5.57      3.42 o
 -20   3  10        0.21        9.85      3.91 o
 -19   3  10      226.76      202.07     10.03 o
 -18   3  10        1.57       -2.30      2.79 o
 -17   3  10      212.76      228.81     12.25 o
 -16   3  10       59.53       54.18      5.55 o
 -15   3  10      207.79      214.13     10.66 o
 -14   3  10      851.62      911.87     21.65 o
 -13   3  10     1097.30     1133.93     24.20 o
 -12   3  10      603.37      607.77     14.90 o
 -11   3  10      408.01      393.25     12.01 o
 -10   3  10       23.68       25.54      3.51 o
  -9   3  10       55.61       49.76      5.01 o
  -8   3  10      224.79      211.46     10.88 o
  -7   3  10       47.41       57.73      5.19 o
  -6   3  10       63.35       75.41      6.82 o
  -5   3  10      468.39      492.10     16.73 o
  -4   3  10       54.79       61.22      4.32 o
  -3   3  10      171.63      174.21      7.00 o
  -2   3  10      397.84      335.82      8.72 o
  -1   3  10      473.12      486.61     11.70 o
   0   3  10      284.29      239.66      8.40 o
   1   3  10      374.99      304.10      8.38 o
   2   3  10      186.28      134.93      5.74 o
   3   3  10      157.63      131.93      6.46 o
   4   3  10        3.54       -0.27      7.21 o
   5   3  10      705.00      695.53     14.72 o
   6   3  10      357.16      315.36     10.23 o
   7   3  10      749.41      713.41     13.14 o
   8   3  10      137.40      123.81      5.87 o
   9   3  10       67.51       64.12      4.51 o
  10   3  10      115.49      104.65      6.61 o
  11   3  10       49.24       54.00      6.56 o
  12   3  10        4.43        4.86      3.59 o
  13   3  10      497.71      521.56     17.49 o
  14   3  10      717.70      698.87     24.90 o
  15   3  10      762.71      794.04     25.99 o
  16   3  10      643.01      624.69     22.46 o
  17   3  10       13.22       21.24      6.68 o
  18   3  10        0.08       -4.24      4.24 o
  19   3  10       21.35       16.68      4.64 o
  20   3  10       81.96       87.14      9.38 o
 -19   4  10        2.97       -0.66      3.17 o
 -18   4  10       55.01       52.48      7.91 o
 -17   4  10        7.88       10.30      3.89 o
 -16   4  10        2.71        3.51      3.61 o
 -15   4  10      143.62      145.64     10.80 o
 -14   4  10     1090.27     1109.98     22.31 o
 -13   4  10       73.92       61.92      6.04 o
 -12   4  10       48.71       47.96      4.67 o
 -11   4  10      428.11      411.46     12.21 o
 -10   4  10      612.14      575.04     17.37 o
  -9   4  10       90.70       88.56     12.69 o
  -8   4  10       30.65       24.49      4.17 o
  -7   4  10       80.38       79.74     11.40 o
  -6   4  10      555.78      579.86     28.20 o
  -5   4  10       26.73       30.20      4.76 o
  -4   4  10      180.29      140.16     14.09 o
  -3   4  10      287.90      289.32     14.25 o
  -2   4  10        5.22        7.23      2.97 o
  -1   4  10      122.99       96.02      7.22 o
   0   4  10      121.84      133.84     11.15 o
   1   4  10      282.89      263.57      9.86 o
   2   4  10       28.03       17.98      3.54 o
   3   4  10       94.02       78.12      8.54 o
   4   4  10        5.77        9.42      3.11 o
   5   4  10       18.65       19.95      3.54 o
   6   4  10      246.32      250.59     12.03 o
   7   4  10      314.14      309.58     13.17 o
   8   4  10       78.87       66.03      4.85 o
   9   4  10      313.57      312.74     10.95 o
  10   4  10     1648.40     1610.55     33.81 o
  11   4  10      782.28      774.56     24.94 o
  12   4  10      885.69      889.69     21.29 o
  13   4  10       22.11       33.28      4.74 o
  14   4  10      305.36      272.28     10.34 o
  15   4  10       51.64       66.56      7.47 o
  16   4  10      377.82      367.60     15.44 o
  17   4  10       19.83       20.36      4.35 o
  18   4  10        2.48       -1.72      5.11 o
 -17   5  10        0.05        0.18      2.33 o
 -16   5  10      154.09      147.76      8.92 o
 -15   5  10      248.78      269.72     12.79 o
 -14   5  10       88.77       98.05      8.55 o
 -13   5  10       11.67       14.30      3.46 o
 -12   5  10      502.81      481.32     17.55 o
 -11   5  10       79.61       76.61      6.61 o
 -10   5  10      136.50      116.40      8.09 o
  -9   5  10      143.73      132.60     10.72 o
  -8   5  10        2.90        0.25      3.71 o
  -7   5  10      144.66      160.92     11.71 o
  -6   5  10      219.90      190.43     11.45 o
  -5   5  10       34.14       53.31     11.31 o
  -4   5  10       86.19       95.55     12.00 o
  -3   5  10       83.06      107.21     12.74 o
  -2   5  10      272.90      279.55     12.38 o
  -1   5  10      181.58      197.02      9.12 o
   0   5  10      226.43      224.78      9.75 o
   1   5  10      162.95      153.75      9.73 o
   2   5  10      463.83      463.02     32.89 o
   3   5  10      305.51      281.52     17.18 o
   4   5  10       16.43       15.17      4.51 o
   5   5  10       32.94       29.56      5.14 o
   6   5  10        1.90        1.58      3.14 o
   7   5  10      750.30      721.70     21.46 o
   8   5  10      157.40      156.13      7.39 o
   9   5  10        6.43        3.63      2.17 o
  10   5  10        5.68        9.36      2.48 o
  11   5  10        5.78        2.07      2.65 o
  12   5  10      162.45      142.42      7.79 o
  13   5  10      148.21      155.26      7.92 o
  14   5  10       57.67       55.09      4.81 o
  15   5  10     1115.72     1130.91     21.51 o
  16   5  10       26.26       27.89      3.43 o
 -14   6  10      292.85      286.58     12.69 o
 -13   6  10      190.52      196.11      7.90 o
 -12   6  10       15.97       20.83      3.22 o
 -11   6  10      189.58      193.34      8.84 o
 -10   6  10      334.22      299.94     11.33 o
  -9   6  10      202.41      217.91     10.01 o
  -8   6  10        0.14        6.86      3.38 o
  -7   6  10       85.30       88.61      8.16 o
  -6   6  10       51.52       50.75      7.47 o
  -5   6  10      206.54      184.57     22.60 o
  -4   6  10      259.65      207.05     12.16 o
  -3   6  10      321.63      300.15     21.13 o
  -2   6  10        0.71        0.02      3.74 o
  -1   6  10       84.41       57.80      9.71 o
   0   6  10       30.09       36.94      8.96 o
   1   6  10       54.11       59.53      6.44 o
   2   6  10        0.55        6.84      3.34 o
   3   6  10      216.17      254.32     21.82 o
   4   6  10       67.09       69.84      9.15 o
   5   6  10      557.85      577.73     22.93 o
   6   6  10      449.09      488.80     16.48 o
   7   6  10      107.38      120.17      8.27 o
   8   6  10       70.57       70.59      5.64 o
   9   6  10      186.36      207.52      8.90 o
  10   6  10     1182.62     1196.85     19.79 o
  11   6  10      363.14      405.94     11.38 o
  12   6  10      430.18      419.05     10.94 o
  13   6  10      233.58      222.14      7.49 o
  14   6  10        6.61        8.64      3.96 o
 -10   7  10       91.44       66.70     12.85 o
  -9   7  10      123.33      110.23      7.51 o
  -8   7  10       39.13       37.87      5.25 o
  -7   7  10      208.58      206.43     11.18 o
  -6   7  10      142.26      148.35     13.43 o
  -5   7  10      119.39      123.55     12.12 o
  -4   7  10       49.20       41.55      5.43 o
  -3   7  10      406.10      417.62     15.62 o
  -2   7  10        5.10       11.09      3.31 o
  -1   7  10        4.15        6.51      3.02 o
   0   7  10       20.88       17.35      4.36 o
   1   7  10       14.58       13.92      5.84 o
   2   7  10        0.05        0.08      3.48 o
   3   7  10       62.40       67.75      7.32 o
   4   7  10       26.39       24.81      4.82 o
   5   7  10       26.23       21.69      4.56 o
   6   7  10        8.47        7.58      2.60 o
   7   7  10       25.77       25.53      3.66 o
   8   7  10      278.16      271.01      9.77 o
   9   7  10        2.70        0.50      1.85 o
  10   7  10        0.22       -0.61      1.85 o
 -21   1  11        3.61        3.01      3.46 o
 -20   1  11       44.35       36.62      3.73 o
 -19   1  11       72.69       71.95      5.47 o
 -18   1  11       36.89       44.54      6.11 o
 -17   1  11       26.06       25.20      4.09 o
 -16   1  11      104.05      100.21      7.31 o
 -15   1  11      402.05      406.02     14.28 o
 -14   1  11      350.07      338.45     11.17 o
 -13   1  11        1.88        1.97      2.45 o
 -12   1  11        7.49        8.36      2.32 o
 -11   1  11      645.43      623.30     12.66 o
 -10   1  11      178.48      164.05      7.16 o
  -9   1  11      944.39      935.23     16.19 o
  -8   1  11       36.96       37.89      4.67 o
  -7   1  11      582.83      571.14     13.54 o
  -6   1  11      321.25      274.35      9.14 o
  -5   1  11       13.72       12.95      2.16 o
  -4   1  11      236.12      232.99      6.68 o
  -3   1  11      547.89      500.54      9.69 o
  -2   1  11      415.23      397.73      9.65 o
  -1   1  11      976.42      999.87     15.25 o
   0   1  11        2.17        2.13      1.46 o
   1   1  11     3403.23     3438.09     28.88 o
   2   1  11       29.61       27.46      2.86 o
   3   1  11      197.15      192.10      6.24 o
   4   1  11      563.24      488.75     10.00 o
   5   1  11      268.85      264.71      7.66 o
   6   1  11       12.19       13.73      2.03 o
   7   1  11       70.96       81.53      4.34 o
   8   1  11      444.03      414.32     11.19 o
   9   1  11       94.09       84.07      5.83 o
  10   1  11      125.43      136.22      6.99 o
  11   1  11      211.66      205.58      8.74 o
  12   1  11      159.91      156.92      7.93 o
  13   1  11       55.85       47.93      7.47 o
  14   1  11      238.96      220.74     14.63 o
  15   1  11       83.80       81.47      9.83 o
  16   1  11       64.82       72.89     10.04 o
  17   1  11      155.04      165.62     11.99 o
  18   1  11        0.76       -1.24      3.15 o
  19   1  11        0.64       -1.90      3.89 o
  20   1  11       67.83       71.12      6.57 o
  21   1  11        9.69       10.93      4.40 o
 -20   2  11       82.79       97.55      6.74 o
 -19   2  11       24.77       21.54      3.90 o
 -18   2  11      100.93       92.92      6.12 o
 -17   2  11       13.47       15.62      3.26 o
 -16   2  11       97.19      108.12      7.35 o
 -15   2  11      131.62      126.48      6.98 o
 -14   2  11      225.61      219.73      9.14 o
 -13   2  11      155.65      139.64      7.37 o
 -12   2  11       10.80       12.98      2.97 o
 -11   2  11      346.87      321.82      8.50 o
 -10   2  11       24.32       25.83      3.74 o
  -9   2  11      348.66      344.20     10.27 o
  -8   2  11      168.85      150.73      6.76 o
  -7   2  11       77.01       81.80      5.73 o
  -6   2  11     1537.01     1446.74     16.97 o
  -5   2  11     2026.43     2030.65     31.91 o
  -4   2  11     1066.35     1068.98     25.90 o
  -3   2  11       70.20       79.94      4.75 o
  -2   2  11      602.07      613.12     12.69 o
  -1   2  11      209.58      226.63      6.86 o
   0   2  11       20.08       11.25      2.27 o
   1   2  11      773.82      853.25     12.06 o
   2   2  11      163.86      137.93      5.50 o
   3   2  11       75.31       57.35      3.84 o
   4   2  11      358.72      346.68      8.64 o
   5   2  11     2484.82     2535.59     23.66 o
   6   2  11      524.11      524.91     12.09 o
   7   2  11        4.63        3.94      1.51 o
   8   2  11     2260.88     2236.10     23.69 o
   9   2  11      373.61      381.59      9.30 o
  10   2  11      192.78      196.29      8.82 o
  11   2  11      176.69      168.87      8.40 o
  12   2  11      441.32      439.02     15.84 o
  13   2  11      270.10      238.55     11.96 o
  14   2  11        0.00        1.67      4.53 o
  15   2  11        2.03       -1.57      3.54 o
  16   2  11      344.15      337.90     16.06 o
  17   2  11       27.45       32.10      8.86 o
  18   2  11       82.90       78.09     11.29 o
  19   2  11        3.18       -1.71      3.65 o
  20   2  11      522.21      600.54     24.47 o
 -19   3  11      274.56      282.08     10.99 o
 -18   3  11       10.69       11.06      3.30 o
 -17   3  11        0.25        2.75      3.06 o
 -16   3  11      164.51      169.66      8.92 o
 -15   3  11     1715.86     1734.11     28.83 o
 -14   3  11     3389.21     3424.97     41.48 o
 -13   3  11      339.76      320.98     12.99 o
 -12   3  11      737.70      708.53     18.78 o
 -11   3  11     1896.32     1817.68     29.73 o
 -10   3  11      960.52      934.12     18.30 o
  -9   3  11     1783.88     1730.77     35.56 o
  -8   3  11      128.44      104.65      7.12 o
  -7   3  11     1177.63     1134.46     21.96 o
  -6   3  11      305.04      249.76     12.40 o
  -5   3  11        8.11        9.60      3.03 o
  -4   3  11       83.47      114.91      6.06 o
  -3   3  11      293.96      222.43      8.32 o
  -2   3  11      158.27      158.38      6.38 o
  -1   3  11     2314.26     2231.01     23.35 o
   0   3  11       12.03       12.92      2.44 o
   1   3  11     4143.08     3924.74     31.62 o
   2   3  11       30.35       23.24      3.00 o
   3   3  11      512.36      516.42     10.59 o
   4   3  11      159.32      158.11      6.56 o
   5   3  11      109.22      103.33      7.16 o
   6   3  11      176.34      187.92      8.15 o
   7   3  11      249.81      272.87      9.91 o
   8   3  11       19.61       14.81      3.22 o
   9   3  11       78.66       74.85      4.94 o
  10   3  11      736.38      699.10     19.31 o
  11   3  11      865.05      845.34     21.71 o
  12   3  11        6.38        4.04      3.09 o
  13   3  11      129.55      139.44     16.38 o
  14   3  11     2196.18     2055.20     59.63 o
  15   3  11      195.76      201.84     18.61 o
  16   3  11      219.90      213.14     17.93 o
  17   3  11      541.07      535.01     26.95 o
  18   3  11      126.68      116.32     11.69 o
  19   3  11       10.20        9.65      5.38 o
 -18   4  11       50.73       48.28      7.20 o
 -17   4  11        3.85       -1.97      4.17 o
 -16   4  11       13.41        6.20      3.64 o
 -15   4  11      308.36      299.85     14.50 o
 -14   4  11      171.34      177.26      9.01 o
 -13   4  11        0.26        8.26      3.06 o
 -12   4  11        0.01        4.74      2.90 o
 -11   4  11      686.88      676.21     19.05 o
 -10   4  11      130.39      124.48      8.28 o
  -9   4  11       27.36       29.91      6.08 o
  -8   4  11      116.44       93.68      9.18 o
  -7   4  11        0.50       -6.01      6.01 o
  -6   4  11      559.20      512.13     18.65 o
  -5   4  11      252.26      257.48     13.47 o
  -4   4  11      286.30      273.70     13.97 o
  -3   4  11      233.71      231.15     10.54 o
  -2   4  11      243.62      228.31     10.64 o
  -1   4  11       38.34       45.51      4.55 o
   0   4  11       54.36       50.37      5.61 o
   1   4  11      197.12      208.44      8.94 o
   2   4  11      250.96      194.85      9.42 o
   3   4  11       58.86       60.16      5.34 o
   4   4  11       20.30       14.97      2.95 o
   5   4  11     1164.08     1153.96     17.34 o
   6   4  11       19.35       24.21      3.11 o
   7   4  11       61.94       58.11      4.74 o
   8   4  11     1000.31      929.22     23.05 o
   9   4  11       51.95       56.08      4.83 o
  10   4  11      706.53      707.78     16.24 o
  11   4  11     1046.93     1071.28     23.96 o
  12   4  11      468.29      504.60     17.24 o
  13   4  11      180.43      178.82      9.79 o
  14   4  11      137.74      119.89      9.74 o
  15   4  11      152.84      128.56      9.63 o
  16   4  11      239.33      258.57     10.17 o
  17   4  11        0.35       -0.83      3.89 o
  18   4  11        6.09        2.15      2.66 o
 -16   5  11       65.07       73.91      6.01 o
 -15   5  11      832.39      830.58     28.12 o
 -14   5  11     1966.79     2005.41     34.32 o
 -13   5  11      922.18      892.88     24.08 o
 -12   5  11      557.27      546.42     26.18 o
 -11   5  11      298.34      271.49     11.36 o
 -10   5  11      423.51      440.52     15.92 o
  -9   5  11       91.35       83.66      8.58 o
  -8   5  11       39.34       42.51      6.54 o
  -7   5  11       46.60       33.77      5.65 o
  -6   5  11      104.07       81.34      7.72 o
  -5   5  11        0.15        2.19      3.24 o
  -4   5  11       39.80       25.87      7.27 o
  -3   5  11      119.15      127.49     14.48 o
  -2   5  11       55.27       45.54      6.51 o
  -1   5  11      802.97      798.54     37.27 o
   0   5  11       30.50       47.80      5.72 o
   1   5  11       91.99       88.63      9.85 o
   2   5  11       33.40       24.72      6.31 o
   3   5  11       23.79       26.00      6.65 o
   4   5  11       11.44       13.46      3.46 o
   5   5  11       17.96       12.58      3.48 o
   6   5  11       13.73       20.81      4.02 o
   7   5  11       23.69       30.92      4.25 o
   8   5  11       41.43       35.84      4.38 o
   9   5  11        4.03        3.45      2.64 o
  10   5  11      111.30      112.73      6.88 o
  11   5  11      125.94      126.96      7.19 o
  12   5  11       50.05       41.30      4.31 o
  13   5  11        2.59        2.30      3.57 o
  14   5  11      627.92      572.24     15.61 o
  15   5  11       53.81       51.98      5.71 o
  16   5  11      168.37      150.74      8.46 o
 -13   6  11       70.14       55.51      5.16 o
 -12   6  11        1.24        4.79      2.11 o
 -11   6  11        5.53        3.52      2.02 o
 -10   6  11       78.23       79.93      5.87 o
  -9   6  11       14.17       16.17      3.41 o
  -8   6  11       18.89       19.06      3.50 o
  -7   6  11        4.36       -0.39      2.84 o
  -6   6  11        3.49       -0.25      3.18 o
  -5   6  11      181.59      175.51     14.75 o
  -4   6  11       33.89       32.67      7.98 o
  -3   6  11      484.00      427.77     16.97 o
  -2   6  11       21.42       22.91      4.51 o
  -1   6  11        1.24        9.68      4.33 o
   0   6  11      123.58       87.88      8.52 o
   1   6  11      200.26      185.10     12.21 o
   2   6  11      103.91       97.69      6.91 o
   3   6  11       70.69       67.74      5.77 o
   4   6  11       66.41       76.20      7.24 o
   5   6  11      747.33      709.90     19.73 o
   6   6  11      230.04      219.38     10.98 o
   7   6  11        9.51        6.37      3.00 o
   8   6  11        1.92       -2.03      2.73 o
   9   6  11        2.65        4.35      2.42 o
  10   6  11      385.19      358.19     20.00 o
  11   6  11      181.35      179.64     10.64 o
  12   6  11       94.12       94.97      7.42 o
  13   6  11       22.27       13.34      2.96 o
  -9   7  11        8.27       11.28      4.41 o
  -8   7  11        4.01        3.03      3.47 o
  -7   7  11        2.95        4.12      2.58 o
  -6   7  11        6.67        8.42      4.76 o
  -5   7  11       48.31       32.10     13.09 o
  -4   7  11       19.78       14.95      3.64 o
  -3   7  11      171.09      161.23     21.06 o
  -2   7  11        0.21        0.44      2.27 o
  -1   7  11       60.32       53.92      5.98 o
   0   7  11       15.99       13.82      3.53 o
   1   7  11      134.30      135.48      9.38 o
   2   7  11      106.68      105.69      8.29 o
   3   7  11       62.98       70.96      6.79 o
   4   7  11        0.77        4.26      2.80 o
   5   7  11       29.30       23.83      4.25 o
   6   7  11        6.36        6.64      6.14 o
   7   7  11       13.21       14.72      3.39 o
   8   7  11        0.25        1.04      1.68 o
   9   7  11       15.22       10.13      4.20 o
 -20   0  12      190.83      217.59     14.43 o
 -19   0  12       41.70       41.31      7.61 o
 -18   0  12       16.50        7.83      5.03 o
 -17   0  12       11.11       13.44      6.18 o
 -16   0  12      104.15       99.26     13.06 o
 -15   0  12      673.38      621.55     31.03 o
 -14   0  12      640.81      618.14     31.55 o
 -13   0  12      195.74      147.46     15.80 o
 -12   0  12        1.92        2.45      4.29 o
 -11   0  12      309.76      305.71     14.03 o
 -10   0  12      119.39      166.58     15.67 o
  -9   0  12      561.19      594.14     27.97 o
  -8   0  12     1776.84     1594.34     44.59 o
  -7   0  12       28.23       38.86      6.31 o
  -6   0  12       91.97       95.69      6.68 o
  -5   0  12      408.12      355.99     10.72 o
  -4   0  12      483.56      351.02     10.54 o
  -3   0  12      158.34      153.41      6.94 o
  -2   0  12      337.28      277.52      9.26 o
  -1   0  12       29.64       22.25      2.96 o
   0   0  12      500.21      481.18     12.25 o
   1   0  12     1638.18     1566.82     22.28 o
   2   0  12      998.24     1089.72     18.85 o
   3   0  12       59.68       44.92      4.13 o
   4   0  12      488.84      606.97     14.50 o
   5   0  12      772.78      681.41     29.45 o
   6   0  12       36.45       31.08      4.78 o
   7   0  12     1198.70     1171.10     46.99 o
   8   0  12      726.23      639.38     19.67 o
   9   0  12      956.23      941.93     39.36 o
  10   0  12      134.28      152.46     16.57 o
  11   0  12     1016.53     1021.44     42.75 o
  12   0  12     1962.54     2023.79     61.17 o
  13   0  12     5179.75     5166.77     98.60 o
  14   0  12      508.82      599.66     33.78 o
  15   0  12     1106.81     1164.22     45.93 o
  16   0  12      252.28      237.79     20.47 o
  17   0  12       47.24       36.30      8.73 o
  18   0  12       19.84        8.52      5.61 o
  19   0  12       15.36       12.94      5.13 o
  20   0  12      154.37      192.14     13.78 o
 -20   1  12        4.85       10.03      2.94 o
 -19   1  12       32.84       26.98      4.52 o
 -18   1  12       37.75       26.37      4.68 o
 -17   1  12      251.32      252.35     13.18 o
 -16   1  12     1705.34     1811.41     28.51 o
 -15   1  12      188.76      206.50     10.16 o
 -14   1  12     1867.10     1834.46     30.05 o
 -13   1  12     4071.83     4148.74     45.18 o
 -12   1  12      851.02      825.01     19.92 o
 -11   1  12       20.97       15.83      3.61 o
 -10   1  12       96.43       87.07      6.40 o
  -9   1  12      305.08      256.49     10.46 o
  -8   1  12     1866.85     1765.33     22.08 o
  -7   1  12     1271.36     1189.67     18.76 o
  -6   1  12      165.50      154.95      9.09 o
  -5   1  12      400.78      447.69     16.40 o
  -4   1  12      700.25      620.84     11.52 o
  -3   1  12     1941.45     1870.73     25.85 o
  -2   1  12      566.43      529.23     11.25 o
  -1   1  12       13.75       13.45      2.39 o
   0   1  12      951.12      819.12     13.17 o
   1   1  12      286.97      283.91      7.84 o
   2   1  12       11.76       11.49      2.31 o
   3   1  12     2830.34     2611.98     24.21 o
   4   1  12      775.61      723.25     12.85 o
   5   1  12        4.05        1.44      1.66 o
   6   1  12       28.80       24.81      2.73 o
   7   1  12     2983.63     2929.91     45.54 o
   8   1  12      102.72      112.28      6.05 o
   9   1  12       64.85       75.19      5.19 o
  10   1  12      597.20      596.05     22.25 o
  11   1  12      274.54      252.44     11.81 o
  12   1  12      101.63      107.64     10.53 o
  13   1  12     2029.96     1970.01     63.21 o
  14   1  12       10.89       11.74      5.07 o
  15   1  12      185.25      174.08     12.86 o
  16   1  12      265.90      274.90     15.36 o
  17   1  12      151.78      129.04     10.19 o
  18   1  12       31.68       38.76      5.50 o
  19   1  12        0.21       -0.69      1.77 o
  20   1  12       35.02       36.36      6.44 o
 -20   2  12      206.03      254.58     14.29 o
 -19   2  12        5.79        6.29      2.12 o
 -18   2  12        1.80       -0.48      2.46 o
 -17   2  12       16.19       10.78      2.86 o
 -16   2  12       42.02       38.84      4.53 o
 -15   2  12       53.72       40.88      4.14 o
 -14   2  12      807.26      809.13     16.88 o
 -13   2  12        0.09        0.30      2.41 o
 -12   2  12      524.94      515.68     13.53 o
 -11   2  12      106.84      122.58      5.95 o
 -10   2  12       42.33       24.60      3.96 o
  -9   2  12        1.57        4.12      1.95 o
  -8   2  12       80.24       77.18      5.11 o
  -7   2  12        1.18        4.08      1.59 o
  -6   2  12      333.41      281.90      7.87 o
  -5   2  12       68.05       65.70      4.69 o
  -4   2  12       67.91       53.54      4.42 o
  -3   2  12      223.46      203.08      7.79 o
  -2   2  12        7.73        4.90      1.91 o
  -1   2  12       15.76       10.27      2.05 o
   0   2  12      775.07      746.35     12.99 o
   1   2  12     1105.50     1018.17     15.31 o
   2   2  12        7.01        7.86      2.29 o
   3   2  12      197.63      206.17      7.97 o
   4   2  12      179.74      223.22      7.39 o
   5   2  12      427.53      347.01      9.24 o
   6   2  12        2.78        9.11      2.02 o
   7   2  12       16.33       16.17      2.42 o
   8   2  12      420.28      355.09      9.39 o
   9   2  12      431.15      411.41     14.18 o
  10   2  12       69.71       49.98      5.66 o
  11   2  12      248.76      205.87     13.20 o
  12   2  12      368.88      383.77     17.94 o
  13   2  12     2342.54     2234.77     69.38 o
  14   2  12      908.26      943.74     30.80 o
  15   2  12      765.06      786.00     37.89 o
  16   2  12      513.34      536.79     30.39 o
  17   2  12       10.11       10.90      5.32 o
  18   2  12       19.87       15.81      5.60 o
  19   2  12       72.31       87.50      9.93 o
 -18   3  12      214.54      208.84      9.81 o
 -17   3  12       79.09       61.71      6.29 o
 -16   3  12      734.62      709.00     16.98 o
 -15   3  12      132.49      130.44      9.92 o
 -14   3  12     1162.95     1114.58     23.00 o
 -13   3  12     1012.75      999.79     22.26 o
 -12   3  12       17.55       12.17      3.36 o
 -11   3  12       21.81       14.36      4.63 o
 -10   3  12      351.56      347.94     13.15 o
  -9   3  12       54.48       45.18      6.28 o
  -8   3  12        0.01        1.54      3.83 o
  -7   3  12        0.51        0.88      1.78 o
  -6   3  12       31.19       28.41      4.88 o
  -5   3  12     1685.08     1704.68     34.04 o
  -4   3  12      173.98      205.74      9.65 o
  -3   3  12      308.43      276.99      9.48 o
  -2   3  12       57.72       59.16      4.75 o
  -1   3  12      581.73      560.09     12.14 o
   0   3  12       22.69       16.42      2.55 o
   1   3  12       69.30       51.83      4.87 o
   2   3  12      188.11      179.97      7.19 o
   3   3  12      336.56      315.50      9.55 o
   4   3  12       54.82       52.90      4.76 o
   5   3  12      384.93      350.81     10.13 o
   6   3  12      117.17      108.03      6.57 o
   7   3  12       28.81       24.69      4.05 o
   8   3  12      150.58      179.29      8.39 o
   9   3  12       75.33       63.55      7.24 o
  10   3  12       14.81       10.06      4.22 o
  11   3  12      273.70      283.30     22.66 o
  12   3  12      179.10      154.62     16.99 o
  13   3  12      263.77      229.70     20.33 o
  14   3  12      313.41      298.57     22.35 o
  15   3  12        2.85        9.22      5.77 o
  16   3  12      385.41      384.31     23.24 o
  17   3  12       45.93       52.61      8.38 o
  18   3  12       87.07      104.59      7.60 o
 -17   4  12       16.51       27.74      6.27 o
 -16   4  12      102.67      101.12      7.69 o
 -15   4  12       38.91       30.74      5.16 o
 -14   4  12      644.35      677.00     16.42 o
 -13   4  12       13.99        9.62      4.26 o
 -12   4  12      602.72      625.15     21.45 o
 -11   4  12        3.19        4.14      2.72 o
 -10   4  12      323.68      334.03     16.61 o
  -9   4  12        8.33        9.46      4.27 o
  -8   4  12       99.37       89.92      9.01 o
  -7   4  12       97.86       81.04      7.77 o
  -6   4  12      692.18      612.10     28.04 o
  -5   4  12       22.45       16.23      6.45 o
  -4   4  12       11.41       12.13      3.49 o
  -3   4  12      180.61      148.15     15.54 o
  -2   4  12      109.44       85.40     11.60 o
  -1   4  12       13.58       12.60      3.16 o
   0   4  12     1204.28     1131.63     20.99 o
   1   4  12        1.95        1.72      2.54 o
   2   4  12      474.87      481.30     11.03 o
   3   4  12      324.34      332.51      9.33 o
   4   4  12      129.00      104.50      5.49 o
   5   4  12       66.93       51.88      4.47 o
   6   4  12      367.29      390.38     11.37 o
   7   4  12       14.75       17.50      3.26 o
   8   4  12       21.03       22.46      3.35 o
   9   4  12       12.73        9.68      2.53 o
  10   4  12      132.70      111.20      6.16 o
  11   4  12       99.75       95.31      6.24 o
  12   4  12       75.03       71.52      8.31 o
  13   4  12      431.25      411.16     14.60 o
  14   4  12      428.23      405.69     15.21 o
  15   4  12       96.61       95.84      5.67 o
  16   4  12      379.54      385.88     12.05 o
  17   4  12        1.67       -2.01      2.01 o
 -15   5  12       97.02       99.06      7.05 o
 -14   5  12      362.47      342.74     19.54 o
 -13   5  12       34.41       43.36      6.46 o
 -12   5  12       68.01       48.68      6.30 o
 -11   5  12       34.01       35.92      6.19 o
 -10   5  12       90.03       88.37      6.71 o
  -9   5  12        7.25        5.44      2.89 o
  -8   5  12        3.00        7.03      4.01 o
  -7   5  12      187.23      173.08     11.78 o
  -6   5  12      480.97      476.16     15.08 o
  -5   5  12     1033.75      975.99     43.34 o
  -4   5  12      536.25      453.51     25.92 o
  -3   5  12      169.29      161.30     16.05 o
  -2   5  12      286.45      249.73     20.22 o
  -1   5  12      347.64      355.49     17.41 o
   0   5  12      274.36      286.25     15.86 o
   1   5  12      398.08      386.10     12.81 o
   2   5  12      307.18      293.09     13.39 o
   3   5  12        6.03        3.42      3.85 o
   4   5  12      888.06      905.08     28.55 o
   5   5  12       24.06       20.68      3.99 o
   6   5  12       50.67       51.63      5.23 o
   7   5  12       43.48       35.48      4.34 o
   8   5  12        6.33        8.19      2.72 o
   9   5  12      174.81      142.53      7.71 o
  10   5  12        0.89       -0.73      2.06 o
  11   5  12        1.12        3.57      2.62 o
  12   5  12       57.42       47.01      5.19 o
  13   5  12      180.77      177.47      8.88 o
  14   5  12      129.73      117.48      6.83 o
  15   5  12      133.00      119.59      6.14 o
 -12   6  12       44.32       65.91      5.59 o
 -11   6  12      108.74      132.53      7.26 o
 -10   6  12       35.87       36.46      3.81 o
  -9   6  12      119.73      129.34      9.23 o
  -8   6  12       31.38       35.87      4.22 o
  -7   6  12      250.68      242.74     12.19 o
  -6   6  12      261.17      256.15      9.92 o
  -5   6  12       67.27       76.39      5.84 o
  -4   6  12       57.34       46.20      8.82 o
  -3   6  12      337.59      300.17     20.36 o
  -2   6  12       28.87       24.57      6.79 o
  -1   6  12        1.81       -5.98      5.98 o
   0   6  12      142.09      111.95      9.18 o
   1   6  12       18.52       20.72      4.88 o
   2   6  12      408.73      396.84     14.37 o
   3   6  12      187.67      140.74      7.74 o
   4   6  12       21.22       30.97      4.00 o
   5   6  12      187.18      180.41      9.88 o
   6   6  12      276.96      271.33     11.70 o
   7   6  12        0.01        3.42      2.42 o
   8   6  12       28.59       32.92      4.25 o
   9   6  12       50.53       63.14      5.27 o
  10   6  12        0.87        1.69      2.82 o
  11   6  12       35.08       38.33      5.83 o
  12   6  12       18.32       18.86      4.23 o
  -8   7  12        3.51       -3.05      3.05 o
  -7   7  12        7.74        8.87      2.84 o
  -6   7  12       53.03       54.73      6.03 o
  -5   7  12       11.41       10.76      4.86 o
  -4   7  12       90.87       74.43      6.24 o
  -3   7  12        9.97       10.46      3.64 o
  -2   7  12        1.05        2.69      3.38 o
  -1   7  12       11.94        7.35      3.71 o
   0   7  12        0.02        2.31      4.03 o
   1   7  12       83.79       82.05      6.82 o
   2   7  12       56.18       50.75      5.48 o
   3   7  12      190.95      187.57     11.73 o
   4   7  12      293.90      289.80     11.96 o
   5   7  12      160.90      163.65      8.96 o
   6   7  12      238.28      224.16     10.00 o
 -20   1  13       11.53       15.54      4.08 o
 -19   1  13      275.24      308.53     11.82 o
 -18   1  13        1.13        9.52      4.12 o
 -17   1  13       28.54       19.56      4.47 o
 -16   1  13        8.95        2.75      2.71 o
 -15   1  13       30.35       23.95      4.04 o
 -14   1  13       54.04       49.33      5.51 o
 -13   1  13       15.65       12.76      3.67 o
 -12   1  13        0.43       -1.17      2.70 o
 -11   1  13       28.76       22.13      4.40 o
 -10   1  13      470.72      455.26     14.34 o
  -9   1  13       30.02       35.18      4.27 o
  -8   1  13        4.70        2.74      1.43 o
  -7   1  13      352.16      361.88     10.11 o
  -6   1  13      381.14      351.41     11.38 o
  -5   1  13        1.32        2.47      1.76 o
  -4   1  13       91.66       83.10      4.62 o
  -3   1  13       23.39       21.64      2.72 o
  -2   1  13        2.44        2.03      1.77 o
  -1   1  13      438.45      419.67      9.93 o
   0   1  13       32.00       41.43      3.41 o
   1   1  13       17.55       15.84      2.37 o
   2   1  13      365.13      372.69      9.48 o
   3   1  13      182.54      172.44      6.62 o
   4   1  13      269.47      263.31      8.20 o
   5   1  13       75.28       69.78      4.45 o
   6   1  13       25.62       22.33      2.83 o
   7   1  13       11.90        8.71      2.79 o
   8   1  13       13.64        6.71      2.44 o
   9   1  13        6.28        5.94      3.55 o
  10   1  13      191.12      176.17     12.81 o
  11   1  13      332.75      325.31     26.91 o
  12   1  13       76.67       74.95      8.81 o
  13   1  13      153.81      134.97     11.46 o
  14   1  13      137.18      129.12     11.13 o
  15   1  13       25.68       19.64      5.26 o
  16   1  13        5.85        4.95      3.31 o
  17   1  13       70.37       85.98      8.06 o
  18   1  13       20.68       18.78      4.02 o
  19   1  13       52.90       51.60      8.01 o
 -19   2  13       29.10       14.12      4.33 o
 -18   2  13       95.17      100.21      7.12 o
 -17   2  13        5.08        5.33      4.51 o
 -16   2  13      657.68      611.43     15.28 o
 -15   2  13       28.11       43.90      4.65 o
 -14   2  13     1210.17     1135.15     19.41 o
 -13   2  13       38.17       31.99      3.61 o
 -12   2  13        7.22       16.40      3.25 o
 -11   2  13       14.38       13.00      2.63 o
 -10   2  13        0.21        1.38      2.46 o
  -9   2  13       10.03       10.48      2.46 o
  -8   2  13      301.66      264.53      9.25 o
  -7   2  13     1400.76     1286.73     19.35 o
  -6   2  13       91.06       85.62      5.25 o
  -5   2  13      777.86      711.56     26.35 o
  -4   2  13      398.49      405.88     11.40 o
  -3   2  13        0.11        0.64      1.92 o
  -2   2  13      827.17      870.83     14.60 o
  -1   2  13        5.79        5.80      2.01 o
   0   2  13      142.00      142.43      6.10 o
   1   2  13      349.62      353.00      8.52 o
   2   2  13       50.58       67.21      4.01 o
   3   2  13      102.67       93.08      5.06 o
   4   2  13      613.22      639.47     12.90 o
   5   2  13      251.66      245.12      8.15 o
   6   2  13      128.32      115.83      5.73 o
   7   2  13     1304.23     1228.14     20.19 o
   8   2  13      493.07      463.23     11.21 o
   9   2  13       62.34       72.43      6.31 o
  10   2  13        9.00        9.54      3.61 o
  11   2  13      174.52      193.99     17.62 o
  12   2  13      313.50      249.92     14.37 o
  13   2  13      611.23      533.79     20.47 o
  14   2  13      304.37      300.48     23.83 o
  15   2  13      201.34      179.22     17.78 o
  16   2  13      807.46      780.92     34.73 o
  17   2  13      115.93      111.79     13.16 o
  18   2  13       36.02       33.73      6.65 o
  19   2  13       21.96       20.10      5.11 o
 -18   3  13        3.20        2.28      2.84 o
 -17   3  13        0.41        7.40      3.02 o
 -16   3  13      154.56      151.17     10.44 o
 -15   3  13       17.08        9.17      2.85 o
 -14   3  13       43.04       43.30      4.85 o
 -13   3  13       19.36       17.94      3.76 o
 -12   3  13        0.62       -1.11      2.60 o
 -11   3  13       48.49       45.13      5.57 o
 -10   3  13      591.66      579.74     23.37 o
  -9   3  13      438.86      436.74     17.54 o
  -8   3  13        0.05        3.22      3.36 o
  -7   3  13     1317.75     1257.32     23.27 o
  -6   3  13      262.82      270.28     11.10 o
  -5   3  13       10.17       11.63      3.79 o
  -4   3  13      138.09      132.57      9.74 o
  -3   3  13      103.45       93.53      5.89 o
  -2   3  13       38.82       35.07      4.26 o
  -1   3  13      189.00      164.81      7.72 o
   0   3  13      152.11      140.75      6.96 o
   1   3  13      168.02      159.15      6.96 o
   2   3  13     1880.87     1836.98     23.03 o
   3   3  13      205.51      202.06      7.98 o
   4   3  13      723.17      735.91     14.97 o
   5   3  13        0.10        3.30      2.41 o
   6   3  13       25.64       14.27      2.79 o
   7   3  13      460.79      472.71     13.49 o
   8   3  13       35.20       22.31      4.87 o
   9   3  13      405.49      374.22     13.79 o
  10   3  13      224.60      198.44     12.11 o
  11   3  13      347.22      301.07     23.07 o
  12   3  13      161.45      184.98     18.17 o
  13   3  13       65.91       68.60     11.30 o
  14   3  13      251.72      216.26     18.70 o
  15   3  13       88.71       82.73     11.37 o
  16   3  13       59.85       60.52      5.87 o
  17   3  13       65.85       77.32      6.83 o
  18   3  13       74.69       82.27      8.87 o
 -17   4  13       11.02       11.47      4.33 o
 -16   4  13      430.87      470.86     21.42 o
 -15   4  13        9.74        6.37      3.08 o
 -14   4  13      623.35      612.71     14.79 o
 -13   4  13       18.99       15.56      3.29 o
 -12   4  13        0.02        1.42      2.93 o
 -11   4  13       38.38       43.23      4.81 o
 -10   4  13      230.34      233.22     13.61 o
  -9   4  13        3.66        6.55      3.82 o
  -8   4  13      210.67      171.75     18.28 o
  -7   4  13      430.65      395.29     16.44 o
  -6   4  13      729.81      777.42     33.77 o
  -5   4  13      645.40      591.08     28.84 o
  -4   4  13      500.43      472.09     26.29 o
  -3   4  13      400.49      370.26     24.02 o
  -2   4  13        1.30       -3.52      3.77 o
  -1   4  13       61.89       49.76      5.52 o
   0   4  13       41.46       25.21      3.85 o
   1   4  13      466.50      459.49     13.36 o
   2   4  13       13.42       11.42      3.15 o
   3   4  13        2.43        3.74      2.60 o
   4   4  13      139.69      144.97      6.99 o
   5   4  13      112.95      103.15      6.10 o
   6   4  13      400.23      388.58     11.31 o
   7   4  13      198.75      190.72      8.06 o
   8   4  13      194.62      174.43      7.68 o
   9   4  13        1.36        5.87      1.97 o
  10   4  13       56.64       47.14      4.06 o
  11   4  13        8.82       13.94      2.92 o
  12   4  13      119.05      106.66      6.53 o
  13   4  13      807.15      763.99     20.27 o
  14   4  13      105.48      115.66      6.06 o
  15   4  13      159.97      139.84      6.14 o
  16   4  13      219.87      224.39     16.76 o
 -14   5  13       87.83       76.26      6.25 o
 -13   5  13       29.79       32.02      4.84 o
 -12   5  13       24.81       30.68      4.91 o
 -11   5  13       40.71       40.44      5.49 o
 -10   5  13       79.84       73.79      7.57 o
  -9   5  13       49.82       43.88      4.63 o
  -8   5  13        4.79        9.29      3.91 o
  -7   5  13       53.11       40.45      6.34 o
  -6   5  13        0.01        2.64      2.40 o
  -5   5  13       95.52       92.68      8.66 o
  -4   5  13      125.78      120.14     13.51 o
  -3   5  13       15.57       15.35      6.23 o
  -2   5  13       88.95       88.46     12.61 o
  -1   5  13       60.16       46.98      9.47 o
   0   5  13       12.59       12.71      4.66 o
   1   5  13       18.10       17.01      5.20 o
   2   5  13      829.67      849.88     22.03 o
   3   5  13      586.43      610.01     18.76 o
   4   5  13      378.15      390.78     15.00 o
   5   5  13      213.82      241.65     11.81 o
   6   5  13       45.82       43.97      4.61 o
   7   5  13      199.64      213.17      9.33 o
   8   5  13        0.37        4.41      2.28 o
   9   5  13      120.23      120.30      6.67 o
  10   5  13       28.69       19.51      3.07 o
  11   5  13        8.75        8.85      3.26 o
  12   5  13       81.17       83.89      6.11 o
  13   5  13       64.44       76.95      5.59 o
  14   5  13       72.89       78.95      6.27 o
 -11   6  13       34.40       27.93      5.64 o
 -10   6  13        3.55       -1.68     10.58 o
  -9   6  13      197.31      210.10      8.25 o
  -8   6  13       11.90       10.13      2.48 o
  -7   6  13      120.95      125.83      8.60 o
  -6   6  13      751.72      811.24     21.18 o
  -5   6  13       74.37       75.90      5.56 o
  -4   6  13        1.24        0.35      2.91 o
  -3   6  13       70.71       69.78      9.83 o
  -2   6  13       90.36       81.43     10.79 o
  -1   6  13        7.67        7.61      4.86 o
   0   6  13      110.50       86.98     11.76 o
   1   6  13        0.54        2.54      4.93 o
   2   6  13      299.00      311.67     14.24 o
   3   6  13      101.46      100.63      7.07 o
   4   6  13      477.18      483.00     14.80 o
   5   6  13        0.19        5.46      2.49 o
   6   6  13        4.50        3.36      2.19 o
   7   6  13        8.48        6.12      3.60 o
   8   6  13       11.16        9.48      2.71 o
   9   6  13        0.86       -1.90      1.90 o
  10   6  13      156.05      171.08      9.59 o
  11   6  13      287.55      283.81     11.22 o
  -6   7  13        0.95        4.19      2.91 o
  -5   7  13      240.54      217.99      9.81 o
  -4   7  13        1.06       10.77      4.04 o
  -3   7  13       17.98       20.25      3.35 o
  -2   7  13       11.20       19.35      3.53 o
  -1   7  13      113.39      128.35     12.19 o
   0   7  13       10.49       14.95      4.59 o
   1   7  13        2.52        2.96      3.78 o
   2   7  13       24.76       22.24      5.64 o
   3   7  13       94.55       86.54      9.42 o
   4   7  13        0.49        1.59      2.88 o
   5   7  13      207.42      200.65     12.80 o
 -19   0  14      347.65      364.32     17.37 o
 -18   0  14        3.95        1.50      3.56 o
 -17   0  14        5.65        7.03      4.62 o
 -16   0  14      150.56      145.11     14.13 o
 -15   0  14       84.64       89.47     11.97 o
 -14   0  14       32.74       48.01      9.58 o
 -13   0  14      282.30      248.73     20.04 o
 -12   0  14       76.47       68.78     11.33 o
 -11   0  14       98.50       81.70     12.11 o
 -10   0  14     1413.60     1369.78     30.16 o
  -9   0  14       57.93       46.07      9.48 o
  -8   0  14     1612.80     1619.41     31.54 o
  -7   0  14       18.25       14.85      5.75 o
  -6   0  14      238.79      203.10     15.90 o
  -5   0  14     1403.47     1441.97     41.96 o
  -4   0  14     3245.86     3114.60     60.21 o
  -3   0  14     1479.76     1463.19     39.10 o
  -2   0  14      583.19      613.00     20.40 o
  -1   0  14      509.97      473.45     18.07 o
   0   0  14        2.94        1.32      3.18 o
   1   0  14      330.62      340.28     15.58 o
   2   0  14      740.84      724.20     22.56 o
   3   0  14     3650.24     3727.38     75.40 o
   4   0  14      647.20      637.72     21.38 o
   5   0  14       56.82       67.70     13.36 o
   6   0  14      332.54      321.45     15.36 o
   7   0  14      251.31      266.16     13.91 o
   8   0  14      245.60      231.71     13.06 o
   9   0  14      343.54      360.91     15.65 o
  10   0  14       62.87       41.98     10.11 o
  11   0  14      742.04      672.15     35.43 o
  12   0  14      422.50      357.19     25.93 o
  13   0  14      437.64      385.22     26.55 o
  14   0  14       13.73       17.48      7.17 o
  15   0  14       78.49       82.75     12.48 o
  16   0  14       56.00       53.35      9.47 o
  17   0  14       53.32       58.66      9.25 o
  18   0  14      133.25      164.36     13.50 o
 -19   1  14       24.40       24.22      5.39 o
 -18   1  14       13.20       24.31      3.79 o
 -17   1  14      318.64      360.42     14.10 o
 -16   1  14      205.75      213.93     14.48 o
 -15   1  14       31.07       43.24      4.74 o
 -14   1  14      860.71      789.73     18.96 o
 -13   1  14     1491.04     1275.76     24.57 o
 -12   1  14      592.37      514.49     15.92 o
 -11   1  14       35.65       20.43      4.14 o
 -10   1  14      382.74      368.67     16.73 o
  -9   1  14      238.00      188.52     12.05 o
  -8   1  14      323.69      338.86     12.11 o
  -7   1  14       62.87       75.56      4.92 o
  -6   1  14       79.06       61.54      5.13 o
  -5   1  14      160.10      142.42      9.32 o
  -4   1  14      745.01      695.74     14.87 o
  -3   1  14      378.80      354.77      9.57 o
  -2   1  14      526.96      496.78     11.30 o
  -1   1  14      456.88      439.38     12.00 o
   0   1  14      259.50      233.35      7.86 o
   1   1  14      512.44      519.85     11.67 o
   2   1  14       25.97       26.21      3.10 o
   3   1  14      137.44      140.36      6.25 o
   4   1  14      292.14      301.75     11.54 o
   5   1  14       73.46       65.36      4.60 o
   6   1  14       66.11       49.90      4.02 o
   7   1  14      516.64      535.98     12.28 o
   8   1  14       65.77       60.72      4.41 o
   9   1  14     1274.51     1270.49     25.41 o
  10   1  14        1.78       -5.20      5.20 o
  11   1  14       45.47       25.64      8.52 o
  12   1  14      341.58      281.31     16.03 o
  13   1  14      759.69      699.86     24.59 o
  14   1  14      481.31      474.27     19.82 o
  15   1  14       49.44       45.25      7.70 o
  16   1  14       74.61       85.54      7.95 o
  17   1  14       79.55       85.16      7.58 o
  18   1  14      209.15      220.43     17.22 o
 -18   2  14        1.54        7.85      3.85 o
 -17   2  14        0.52        9.94      3.84 o
 -16   2  14       30.52       20.44      4.35 o
 -15   2  14       30.18       33.04      5.29 o
 -14   2  14        9.03       10.47      3.04 o
 -13   2  14      127.24      121.70      7.68 o
 -12   2  14      246.60      242.75     10.71 o
 -11   2  14       42.89       36.20      4.65 o
 -10   2  14      162.22      131.62      9.75 o
  -9   2  14        0.31       -1.53      2.55 o
  -8   2  14       12.63        9.08      3.88 o
  -7   2  14       14.83       10.20      3.55 o
  -6   2  14       34.07       21.26      3.10 o
  -5   2  14     1069.75     1118.97     21.96 o
  -4   2  14      285.31      287.42     10.03 o
  -3   2  14     1096.95     1096.67     19.42 o
  -2   2  14     1078.11     1117.31     17.20 o
  -1   2  14      372.26      347.22      9.70 o
   0   2  14       86.39       86.41      5.30 o
   1   2  14      217.26      221.55      7.88 o
   2   2  14      806.54      821.65     16.36 o
   3   2  14     2007.03     1959.98     36.35 o
   4   2  14      632.43      601.49     17.98 o
   5   2  14       86.12      102.47      5.62 o
   6   2  14       67.17       44.24      3.88 o
   7   2  14      151.22      137.78      6.81 o
   8   2  14        2.93       -1.47      3.49 o
   9   2  14      148.75      132.51      8.33 o
  10   2  14      228.49      204.39     13.14 o
  11   2  14      151.46      130.36     16.21 o
  12   2  14      685.83      646.30     34.54 o
  13   2  14      205.42      161.69     17.53 o
  14   2  14       11.37       11.26      5.97 o
  15   2  14      111.02      113.80     14.04 o
  16   2  14       34.65       39.71      8.25 o
  17   2  14        3.20        6.08      4.10 o
  18   2  14       34.78       36.79      6.49 o
 -17   3  14      105.39      121.42      7.27 o
 -16   3  14      150.97      148.63      8.67 o
 -15   3  14      192.67      188.09     10.46 o
 -14   3  14      221.97      201.95      9.17 o
 -13   3  14     1378.69     1340.26     24.05 o
 -12   3  14        0.07        4.98      2.83 o
 -11   3  14      225.80      211.87     10.13 o
 -10   3  14        0.45        1.43      2.13 o
  -9   3  14       78.50       69.40      9.32 o
  -8   3  14        8.73        6.81      3.80 o
  -7   3  14      164.49      166.02      8.81 o
  -6   3  14     1192.23     1227.01     28.40 o
  -5   3  14      974.90      993.36     28.48 o
  -4   3  14      601.26      602.71     20.95 o
  -3   3  14      592.01      553.74     16.52 o
  -2   3  14       78.78       74.68      6.61 o
  -1   3  14      437.31      464.49     13.08 o
   0   3  14       13.59        7.49      2.83 o
   1   3  14      240.11      249.47      8.72 o
   2   3  14       43.24       31.96      3.58 o
   3   3  14      597.06      610.84     13.67 o
   4   3  14       17.33       15.79      3.50 o
   5   3  14      282.59      285.04     12.30 o
   6   3  14       15.60       13.66      3.20 o
   7   3  14       23.15       22.44      3.52 o
   8   3  14       37.23       35.13      4.24 o
   9   3  14      132.45      144.92      7.41 o
  10   3  14      106.95       97.75      7.57 o
  11   3  14       55.96       51.22      6.50 o
  12   3  14       77.34       53.27      9.82 o
  13   3  14       39.73       21.84      7.27 o
  14   3  14       14.38       16.09      7.09 o
  15   3  14       71.10       70.31      6.89 o
  16   3  14      120.31      141.72      8.87 o
  17   3  14        8.51       16.31      5.34 o
 -16   4  14      307.02      330.03     16.52 o
 -15   4  14       43.84       43.80      4.95 o
 -14   4  14       90.06       86.52      7.62 o
 -13   4  14       39.58       40.20      4.34 o
 -12   4  14      300.78      289.77     10.67 o
 -11   4  14        0.03        0.79      2.25 o
 -10   4  14       43.89       32.71      5.40 o
  -9   4  14        6.28        3.00      5.31 o
  -8   4  14      781.76      766.15     24.00 o
  -7   4  14      120.04      114.33      8.78 o
  -6   4  14      153.13      128.10      7.68 o
  -5   4  14      192.36      222.06     12.79 o
  -4   4  14       94.44       97.71     12.84 o
  -3   4  14      234.08      231.80     19.46 o
  -2   4  14     1487.23     1420.30     47.33 o
  -1   4  14       17.03       18.23      4.21 o
   0   4  14       96.33       98.62      9.79 o
   1   4  14      140.05      173.89      8.71 o
   2   4  14     2308.64     2253.80     35.60 o
   3   4  14       80.47       93.52      7.47 o
   4   4  14      196.20      192.80      8.98 o
   5   4  14       58.52       57.71      5.21 o
   6   4  14      137.04      140.63      6.81 o
   7   4  14      132.23      115.90      6.28 o
   8   4  14       69.06       57.15      4.49 o
   9   4  14        2.45        3.29      2.03 o
  10   4  14      113.89       98.33      5.46 o
  11   4  14       20.44       12.93      2.82 o
  12   4  14        9.42       11.21      2.65 o
  13   4  14       24.42       22.59      3.10 o
  14   4  14       36.82       31.78      3.14 o
  15   4  14       95.61       96.42      7.14 o
 -13   5  14      140.43      129.99      7.73 o
 -12   5  14       77.73       70.44      8.67 o
 -11   5  14       15.63       13.99      3.44 o
 -10   5  14       56.34       59.30      6.34 o
  -9   5  14        0.03        1.30      2.34 o
  -8   5  14       11.70       11.80      5.12 o
  -7   5  14       74.92       80.46      7.93 o
  -6   5  14     2178.72     2325.56     40.13 o
  -5   5  14      536.76      553.96     15.83 o
  -4   5  14       81.92       88.86     11.11 o
  -3   5  14      632.83      609.61     29.56 o
  -2   5  14      238.58      197.58     17.58 o
  -1   5  14        7.78       -0.44      4.78 o
   0   5  14       31.78       40.39      6.33 o
   1   5  14       41.99       51.18      7.35 o
   2   5  14      297.97      287.46     15.58 o
   3   5  14      374.49      390.62     14.68 o
   4   5  14      245.11      245.18     11.69 o
   5   5  14        9.79        6.41      4.03 o
   6   5  14       48.58       45.76      5.44 o
   7   5  14       27.25       28.67      4.21 o
   8   5  14      102.20      109.05      6.37 o
   9   5  14      129.53      131.72      8.87 o
  10   5  14      158.35      159.41      8.37 o
  11   5  14       40.91       38.69      4.22 o
  12   5  14       26.89       23.78      3.39 o
  13   5  14       35.22       30.15      6.07 o
 -10   6  14       65.26       52.81      7.09 o
  -9   6  14       22.20       25.25      5.98 o
  -8   6  14      138.65      120.95      7.55 o
  -7   6  14       50.46       55.23      6.63 o
  -6   6  14      219.29      217.13     10.44 o
  -5   6  14       30.98       37.35      3.72 o
  -4   6  14      138.15      143.15     11.85 o
  -3   6  14        2.10       18.25     11.11 o
  -2   6  14      337.00      274.27     18.30 o
  -1   6  14       89.28       83.13     10.68 o
   0   6  14      255.29      252.87     18.21 o
   1   6  14      136.34      147.58     14.53 o
   2   6  14      658.26      597.77     27.66 o
   3   6  14      261.20      240.83     17.56 o
   4   6  14        8.18        3.87      3.29 o
   5   6  14        0.72        3.54      2.72 o
   6   6  14      188.67      192.96      8.40 o
   7   6  14      140.26      137.15      6.87 o
   8   6  14       12.90       14.58      2.23 o
   9   6  14       22.84       21.30      3.49 o
  -2   7  14        0.09       -3.97      3.97 o
  -1   7  14       79.10      103.00      9.66 o
   0   7  14        5.28       13.76      3.14 o
   1   7  14      144.22      148.99     11.03 o
   2   7  14      730.62      673.76     22.92 o
 -18   1  15       71.17       71.04      8.32 o
 -17   1  15      196.21      208.39     18.26 o
 -16   1  15       52.95       60.79      6.24 o
 -15   1  15       89.40       68.45      7.78 o
 -14   1  15       29.44       23.36      4.27 o
 -13   1  15       23.91       19.94      3.67 o
 -12   1  15       14.61       19.88      3.89 o
 -11   1  15      231.91      192.52      9.89 o
 -10   1  15       71.79       69.62      8.35 o
  -9   1  15        2.10       -4.23      4.23 o
  -8   1  15      126.09      114.14      7.42 o
  -7   1  15      743.38      683.33     16.96 o
  -6   1  15      416.47      404.34     19.42 o
  -5   1  15      105.15      109.59      9.11 o
  -4   1  15      307.34      309.16     12.40 o
  -3   1  15       43.14       41.19      4.39 o
  -2   1  15       29.38       36.46      4.20 o
  -1   1  15       53.53       46.98      5.67 o
   0   1  15        9.08        5.28      2.74 o
   1   1  15     1093.21     1135.33     20.60 o
   2   1  15      140.70      169.50      8.17 o
   3   1  15      171.21      170.82      8.39 o
   4   1  15      472.34      477.42     13.56 o
   5   1  15      304.61      293.19     14.46 o
   6   1  15       39.71       42.44      4.62 o
   7   1  15       45.24       43.84      4.40 o
   8   1  15        8.37        5.97      2.58 o
   9   1  15        3.26        0.92      3.19 o
  10   1  15      140.98      126.50     11.15 o
  11   1  15       96.29       99.19      9.95 o
  12   1  15      231.24      202.06     13.40 o
  13   1  15        1.69       -0.96      3.25 o
  14   1  15        5.07        8.57      3.26 o
  15   1  15      117.39      109.29      8.96 o
  16   1  15       39.90       38.41      5.46 o
  17   1  15       16.28        2.68      3.86 o
  18   1  15       26.11       24.06      5.43 o
 -17   2  15        4.63       -1.21      3.19 o
 -16   2  15        6.36        7.45      3.12 o
 -15   2  15      446.31      439.97     19.77 o
 -14   2  15       60.85       52.71      6.39 o
 -13   2  15      192.01      192.21      9.62 o
 -12   2  15       22.42       21.36      5.10 o
 -11   2  15       73.71       76.56      6.21 o
 -10   2  15        9.32        3.74      3.12 o
  -9   2  15       77.33       77.58      7.67 o
  -8   2  15       31.28       37.96      5.70 o
  -7   2  15      129.20      121.76      8.91 o
  -6   2  15       58.01       63.50      5.59 o
  -5   2  15       13.43        3.77      3.08 o
  -4   2  15     1926.81     1901.42     26.02 o
  -3   2  15      641.89      640.45     15.38 o
  -2   2  15      203.60      183.18      8.56 o
  -1   2  15      579.78      632.49     13.52 o
   0   2  15      812.15      809.23     15.25 o
   1   2  15      505.70      574.06     12.96 o
   2   2  15     3274.84     3230.57     34.65 o
   3   2  15     2008.54     1942.80     38.31 o
   4   2  15        9.80       14.20      2.50 o
   5   2  15      878.49      893.03     18.15 o
   6   2  15     1557.35     1502.81     23.44 o
   7   2  15        1.61        3.46      2.24 o
   8   2  15      169.92      162.22     11.67 o
   9   2  15      502.01      517.39     19.77 o
  10   2  15        2.16        0.74      6.27 o
  11   2  15      496.83      419.21     27.99 o
  12   2  15      321.55      260.05     21.79 o
  13   2  15        5.33        7.38      5.76 o
  14   2  15       73.45       75.96     11.80 o
  15   2  15       13.36        3.39      4.57 o
  16   2  15       43.94       47.10      7.89 o
  17   2  15      188.05      208.06     14.38 o
 -16   3  15       87.51      101.09      6.68 o
 -15   3  15       35.72       30.80      4.64 o
 -14   3  15      315.55      296.77     13.07 o
 -13   3  15      119.50      121.23     10.68 o
 -12   3  15       11.09       13.21      2.86 o
 -11   3  15      352.24      313.89     11.63 o
 -10   3  15      469.36      445.20     15.07 o
  -9   3  15      118.66      114.33      7.49 o
  -8   3  15      458.69      425.46     16.67 o
  -7   3  15     1447.89     1331.27     23.81 o
  -6   3  15     2087.00     2069.91     94.94 o
  -5   3  15     1703.17     1777.88     34.18 o
  -4   3  15     1192.11     1245.34     28.84 o
  -3   3  15      158.56      154.60     15.84 o
  -2   3  15       30.34       46.03      8.34 o
  -1   3  15      722.79      671.67     28.56 o
   0   3  15        2.29        6.11      3.72 o
   1   3  15     1569.69     1625.02     36.95 o
   2   3  15       12.79        9.17      4.20 o
   3   3  15      343.18      320.46     16.01 o
   4   3  15      973.80      987.80     23.14 o
   5   3  15       36.39       32.87      6.25 o
   6   3  15      628.52      655.39     19.04 o
   7   3  15        0.09        1.70      2.73 o
   8   3  15        4.85        3.33      2.87 o
   9   3  15      246.86      257.58     11.60 o
  10   3  15      345.63      324.81     12.16 o
  11   3  15       35.76       40.06      5.91 o
  12   3  15      616.57      559.37     19.86 o
  13   3  15      128.78      111.69      9.11 o
  14   3  15       21.70       18.03      3.19 o
  15   3  15       32.51       19.67      3.07 o
  16   3  15      149.81      145.98     11.90 o
 -15   4  15      200.72      230.37     13.76 o
 -14   4  15       98.42      119.56     11.11 o
 -13   4  15       83.67       91.82      6.88 o
 -12   4  15       99.03       90.16      7.46 o
 -11   4  15      299.18      299.94     10.61 o
 -10   4  15       24.71       18.12      4.42 o
  -9   4  15      233.04      229.25     12.63 o
  -8   4  15      169.44      175.31      8.74 o
  -7   4  15        5.59        4.41      2.63 o
  -6   4  15        7.99       11.05      3.02 o
  -5   4  15        1.51        6.93      2.50 o
  -4   4  15      293.58      283.77     14.34 o
  -3   4  15      104.13       87.58     12.10 o
  -2   4  15      819.40      755.27     34.49 o
  -1   4  15      332.61      325.18     15.88 o
   0   4  15      365.54      361.01     13.75 o
   1   4  15     1500.21     1611.53     29.67 o
   2   4  15     5050.59     5152.87     51.58 o
   3   4  15     2467.45     2473.73     30.78 o
   4   4  15      215.60      226.91      9.43 o
   5   4  15      579.85      530.07     14.27 o
   6   4  15     1383.01     1309.56     22.07 o
   7   4  15       10.75       10.10      2.66 o
   8   4  15       37.36       29.17      3.61 o
   9   4  15      406.76      397.99     13.08 o
  10   4  15       12.73       10.87      2.61 o
  11   4  15      920.26      846.38     15.80 o
  12   4  15      136.93       89.25      7.74 o
  13   4  15        0.39        4.16      2.46 o
  14   4  15       19.99       25.21      5.85 o
 -12   5  15       28.16       42.04      6.73 o
 -11   5  15      607.73      619.98     29.87 o
 -10   5  15      321.23      300.96     12.43 o
  -9   5  15       12.04       16.06      3.75 o
  -8   5  15       82.76       67.28      6.69 o
  -7   5  15      321.38      321.88     14.19 o
  -6   5  15     1248.72     1281.70     33.84 o
  -5   5  15      668.84      733.12     17.40 o
  -4   5  15     1112.45     1121.51     56.92 o
  -3   5  15        2.49        3.16      4.22 o
  -2   5  15      147.10      143.93     14.85 o
  -1   5  15       85.68      106.84     12.97 o
   0   5  15      185.14      188.03     17.16 o
   1   5  15      461.08      460.75     18.66 o
   2   5  15       44.69       49.27      6.75 o
   3   5  15       25.03       31.45      5.67 o
   4   5  15      218.81      213.97     12.79 o
   5   5  15       13.93       25.11      4.45 o
   6   5  15      525.30      566.43     15.89 o
   7   5  15       10.15       14.43      3.86 o
   8   5  15        0.01       -1.53      1.86 o
   9   5  15      247.70      264.07      9.62 o
  10   5  15       22.90       23.76      5.89 o
  11   5  15       88.85       99.05     10.55 o
  12   5  15      331.49      332.90     17.21 o
  -8   6  15       21.88       22.61      4.89 o
  -7   6  15        2.79        2.64      3.10 o
  -6   6  15      346.95      357.20     12.14 o
  -5   6  15        0.61        1.11      1.69 o
  -4   6  15       40.30       40.35      4.72 o
  -3   6  15       59.58       47.15      5.43 o
  -2   6  15       15.22       32.47     11.57 o
  -1   6  15       56.14       41.31      7.64 o
   0   6  15       60.67       70.56      9.30 o
   1   6  15     1354.12     1404.87     39.80 o
   2   6  15      585.59      591.05     25.87 o
   3   6  15      735.50      759.86     28.75 o
   4   6  15       50.17       48.85      7.78 o
   5   6  15        3.01        4.66      3.69 o
   6   6  15        1.91       -2.16      2.16 o
   7   6  15       16.97       12.46      5.10 o
   8   6  15      282.30      273.56     15.81 o
 -17   0  16      100.63      119.31     10.21 o
 -16   0  16      429.88      443.91     21.15 o
 -15   0  16       81.75       76.64      9.98 o
 -14   0  16       39.02       25.43      6.69 o
 -13   0  16      426.77      364.04     16.64 o
 -12   0  16      386.71      412.21     24.70 o
 -11   0  16       89.48      116.67     14.22 o
 -10   0  16     1495.87     1476.09     47.14 o
  -9   0  16      224.62      220.04     18.82 o
  -8   0  16       51.71       39.28      5.98 o
  -7   0  16     1965.69     1718.80     34.52 o
  -6   0  16      540.74      613.47     28.69 o
  -5   0  16     1404.62     1347.47     43.29 o
  -4   0  16      635.60      596.12     29.56 o
  -3   0  16      765.41      850.25     57.23 o
  -2   0  16     1412.31     1455.08     69.28 o
  -1   0  16     6457.81     6524.22    177.58 o
   0   0  16     6976.97     7360.65     94.94 o
   1   0  16    10912.34    11464.46    257.92 o
   2   0  16     5090.71     5200.77     65.16 o
   3   0  16     4665.82     4825.55     62.81 o
   4   0  16       34.92       44.88      6.90 o
   5   0  16       90.36       87.98      9.34 o
   6   0  16      873.07      869.09     26.58 o
   7   0  16     3225.97     3016.49     48.64 o
   8   0  16     2970.17     2938.93     46.99 o
   9   0  16        2.64       13.77      8.43 o
  10   0  16     1030.74      986.92     41.82 o
  11   0  16     1383.99     1208.76     45.82 o
  12   0  16      232.01      266.44     21.14 o
  13   0  16       24.93       32.24      8.30 o
  14   0  16       15.34       13.94      5.67 o
  15   0  16        0.08       40.56      7.73 o
  16   0  16      483.70      493.24     22.71 o
 -17   1  16      479.28      517.73     21.07 o
 -16   1  16       10.51       18.79      3.33 o
 -15   1  16        3.31        2.07      2.70 o
 -14   1  16        0.19       -0.39      3.18 o
 -13   1  16       11.94       21.22      3.14 o
 -12   1  16     2222.84     2027.36     25.78 o
 -11   1  16      439.23      396.45     13.62 o
 -10   1  16        0.73        2.67      2.77 o
  -9   1  16     1038.78      943.02     26.48 o
  -8   1  16     2217.16     2050.40     30.49 o
  -7   1  16     1410.49     1303.66     23.77 o
  -6   1  16      320.10      321.30     12.13 o
  -5   1  16       11.34        5.14      3.49 o
  -4   1  16     4382.09     4427.07     47.87 o
  -3   1  16     3310.52     3423.58     42.48 o
  -2   1  16     6278.48     6445.29     57.52 o
  -1   1  16     3272.96     3576.14     52.64 o
   0   1  16     2375.62     2481.35     31.45 o
   1   1  16        0.63        2.88      4.54 o
   2   1  16      565.05      596.77     18.06 o
   3   1  16       39.44       34.52      6.35 o
   4   1  16      685.39      715.55     16.91 o
   5   1  16      981.06     1023.91     20.18 o
   6   1  16      989.68      972.34     19.57 o
   7   1  16       38.59       23.96      4.52 o
   8   1  16       37.40       46.98      4.64 o
   9   1  16      143.50      153.25      9.07 o
  10   1  16      888.81      913.35     28.01 o
  11   1  16        0.56       17.02      5.44 o
  12   1  16      749.29      615.72     29.29 o
  13   1  16       49.58       50.72     11.52 o
  14   1  16      122.42      132.55      9.49 o
  15   1  16       89.68      109.22      8.33 o
  16   1  16      305.88      314.23     12.08 o
  17   1  16      273.38      362.85     17.87 o
 -16   2  16      182.34      188.76     13.25 o
 -15   2  16        2.43        6.75      2.67 o
 -14   2  16        0.85        1.44      2.49 o
 -13   2  16      516.84      437.54     16.61 o
 -12   2  16       57.17       53.83      6.52 o
 -11   2  16        5.98        3.27      3.22 o
 -10   2  16      203.24      177.68      9.12 o
  -9   2  16       40.82       60.36      6.74 o
  -8   2  16      425.07      390.73     16.37 o
  -7   2  16      927.85      847.75     20.79 o
  -6   2  16       63.28       52.16      6.36 o
  -5   2  16      122.47      115.47      7.59 o
  -4   2  16      632.71      664.97     22.24 o
  -3   2  16      611.36      644.56     18.62 o
  -2   2  16     1910.05     1979.98     51.29 o
  -1   2  16     2280.57     2348.65     35.66 o
   0   2  16     4483.38     4595.75     42.16 o
   1   2  16     5231.58     5499.76     46.46 o
   2   2  16     2299.39     2415.18     35.47 o
   3   2  16     2134.76     2167.70     28.88 o
   4   2  16       49.88       42.48      4.76 o
   5   2  16       49.36       49.03      4.92 o
   6   2  16      484.45      424.32     12.75 o
   7   2  16     1007.80      906.68     20.96 o
   8   2  16      850.72      820.57     25.35 o
   9   2  16       14.13       23.27      5.28 o
  10   2  16      307.64      261.05     21.93 o
  11   2  16      430.41      382.53     25.80 o
  12   2  16       49.41       63.32     11.28 o
  13   2  16       11.64        0.93      4.33 o
  14   2  16       62.07       65.91     10.01 o
  15   2  16        1.49        7.02      4.10 o
  16   2  16      368.63      421.41     20.06 o
 -15   3  16        2.20        1.60      2.48 o
 -14   3  16       35.46       45.17      5.60 o
 -13   3  16        0.90        1.34      3.34 o
 -12   3  16      685.21      648.24     19.83 o
 -11   3  16       93.53       71.63      7.10 o
 -10   3  16        1.73        2.74      3.00 o
  -9   3  16      127.10      105.83      9.09 o
  -8   3  16      373.86      364.93     22.38 o
  -7   3  16       19.13       13.97      4.14 o
  -6   3  16       33.95       39.54      5.95 o
  -5   3  16       13.72       18.29      6.64 o
  -4   3  16     1089.83     1112.85     40.79 o
  -3   3  16      700.09      709.28     33.38 o
  -2   3  16     1141.88     1205.17     31.09 o
  -1   3  16     1505.53     1562.35     35.70 o
   0   3  16      112.43      161.34     53.96 o
   1   3  16       16.49       57.64     38.65 o
   2   3  16      105.54      116.24      9.92 o
   3   3  16        1.90        2.49      3.10 o
   4   3  16      189.90      170.40      9.73 o
   5   3  16       10.55       15.26      3.69 o
   6   3  16      253.69      227.24     11.14 o
   7   3  16      555.40      548.09     16.94 o
   8   3  16      726.35      749.45     25.69 o
   9   3  16       22.50       22.86      4.65 o
  10   3  16       22.75       10.76      5.93 o
  11   3  16      139.64      125.82      9.58 o
  12   3  16      389.25      319.14     14.52 o
  13   3  16       92.41      103.35      9.97 o
  14   3  16        0.30       -1.01      2.06 o
  15   3  16       77.64       84.29      9.16 o
 -13   4  16      202.25      192.15     13.57 o
 -12   4  16       59.25       72.65      5.89 o
 -11   4  16       29.74       28.16      3.35 o
 -10   4  16       27.91       34.20      3.66 o
  -9   4  16      107.81      113.11     11.76 o
  -8   4  16      563.99      578.54     14.70 o
  -7   4  16       29.56       30.43      3.89 o
  -6   4  16      528.04      544.60     14.34 o
  -5   4  16       11.72       11.43      2.72 o
  -4   4  16      263.51      261.86     10.54 o
  -3   4  16       40.87       58.71     22.36 o
  -2   4  16      440.81      407.73     25.10 o
  -1   4  16      216.03      239.35     19.68 o
   0   4  16      864.53      871.04     20.30 o
   1   4  16        0.28        5.93      3.07 o
   2   4  16      559.00      577.12     16.76 o
   3   4  16        6.57        3.44      3.16 o
   4   4  16       36.94       42.45      5.20 o
   5   4  16      153.67      146.88      8.17 o
   6   4  16       47.11       32.94      3.82 o
   7   4  16      140.44      142.37      8.34 o
   8   4  16       44.04       30.85      4.18 o
   9   4  16       96.85       89.10      6.06 o
  10   4  16       64.46       63.69      6.50 o
  11   4  16      134.66      123.75      8.37 o
  12   4  16        1.45        2.38      3.89 o
  13   4  16        0.36       -0.79      2.96 o
 -11   5  16       40.02       53.56      7.10 o
 -10   5  16       21.95       20.21      5.40 o
  -9   5  16      128.30      120.95      7.54 o
  -8   5  16        6.48        5.53      3.20 o
  -7   5  16      501.06      515.21     16.41 o
  -6   5  16      245.48      250.05     11.84 o
  -5   5  16      640.74      671.60     15.99 o
  -4   5  16      139.09      144.89      9.82 o
  -3   5  16       16.24       18.80      4.19 o
  -2   5  16      112.69       96.53     11.47 o
  -1   5  16      275.06      272.71     19.17 o
   0   5  16        9.25        9.53      5.99 o
   1   5  16       10.95       12.06      5.87 o
   2   5  16        3.25        3.01      4.56 o
   3   5  16      541.24      605.32     20.09 o
   4   5  16      261.28      232.96     12.51 o
   5   5  16       23.25       24.69      4.92 o
   6   5  16        0.01        4.07      2.97 o
   7   5  16       27.56       32.55      9.06 o
   8   5  16      142.51      138.17      8.42 o
   9   5  16       14.84        9.22      4.34 o
  10   5  16       27.43       27.25      5.31 o
  -4   6  16       33.33       33.22      5.49 o
  -3   6  16        7.26       13.17      2.84 o
  -2   6  16        8.24       16.37     14.95 o
  -1   6  16        4.65        3.81      3.33 o
   0   6  16      167.05      160.44      8.75 o
   1   6  16      527.43      483.69     21.56 o
   2   6  16       96.53       85.99      9.41 o
   3   6  16      187.82      192.94     13.36 o
   4   6  16       77.72       97.67      9.58 o
   5   6  16      142.34      127.23     10.37 o
 -16   1  17       28.89       16.94      4.35 o
 -15   1  17       60.56       63.67      5.54 o
 -14   1  17       22.45       18.13      7.36 o
 -13   1  17       10.45       10.76      3.60 o
 -12   1  17       13.40       10.39      2.85 o
 -11   1  17        0.38        2.19      2.53 o
 -10   1  17       21.87       22.95      4.07 o
  -9   1  17       82.64       66.32      7.35 o
  -8   1  17        1.43       -0.07      2.76 o
  -7   1  17       37.44       32.55      3.79 o
  -6   1  17       34.08       30.87      4.28 o
  -5   1  17      130.14      124.98      9.87 o
  -4   1  17      105.18      114.36      9.71 o
  -3   1  17       69.41       66.57      6.78 o
  -2   1  17       70.52       70.92      6.07 o
  -1   1  17      508.59      600.98     18.29 o
   0   1  17      696.30      790.08     18.06 o
   1   1  17      159.96      173.71      8.86 o
   2   1  17      678.91      737.44     17.51 o
   3   1  17      125.74      141.35      7.94 o
   4   1  17        1.12        1.02      2.63 o
   5   1  17      254.12      258.63     10.33 o
   6   1  17      135.89      150.49      7.81 o
   7   1  17       96.07      101.58      6.35 o
   8   1  17       12.10       10.79      2.99 o
   9   1  17        0.70        0.36      2.89 o
  10   1  17       36.56       40.92      7.68 o
  11   1  17      132.43      111.13      9.53 o
  12   1  17      137.95      158.91     14.04 o
  13   1  17        7.29       11.61      3.59 o
  14   1  17      114.10      109.95      7.90 o
  15   1  17       77.47       81.83      9.50 o
 -15   2  17      343.09      348.21     17.63 o
 -14   2  17        7.98       -1.18      1.92 o
 -13   2  17        5.49        3.31      2.92 o
 -12   2  17        4.80        4.06      2.86 o
 -11   2  17      411.73      390.83     15.96 o
 -10   2  17      195.81      215.40      9.69 o
  -9   2  17      108.30      107.88      8.46 o
  -8   2  17      745.09      730.14     21.69 o
  -7   2  17        0.09        3.14      2.13 o
  -6   2  17       34.20       41.84      5.80 o
  -5   2  17     2768.03     2812.42     42.54 o
  -4   2  17      213.76      206.45      9.91 o
  -3   2  17      945.02      993.83     27.72 o
  -2   2  17      224.24      241.39     11.84 o
  -1   2  17      331.33      316.71     13.50 o
   0   2  17      972.27     1026.94     20.92 o
   1   2  17      217.02      251.57     10.12 o
   2   2  17      624.27      689.76     19.60 o
   3   2  17      170.84      200.36     10.77 o
   4   2  17      145.84      148.25     10.96 o
   5   2  17      367.72      352.15     15.50 o
   6   2  17      123.22      110.18      7.79 o
   7   2  17       36.94       36.09      5.57 o
   8   2  17       19.89       22.20      3.94 o
   9   2  17       37.17       42.96      4.92 o
  10   2  17       39.47       26.47      5.00 o
  11   2  17      129.16      104.53     13.50 o
  12   2  17      338.98      356.20     22.58 o
  13   2  17        0.10        5.90      2.89 o
  14   2  17        3.74        6.28      2.71 o
  15   2  17       12.41       11.61      3.99 o
 -14   3  17       57.87       49.80      4.72 o
 -13   3  17      302.77      312.66     12.12 o
 -12   3  17      208.88      184.05     10.00 o
 -11   3  17        4.32        2.98      4.90 o
 -10   3  17      288.34      311.84     18.54 o
  -9   3  17      849.82      756.94     22.12 o
  -8   3  17       15.30       14.94      6.39 o
  -7   3  17       90.53       96.93      7.92 o
  -6   3  17       23.71       19.21      4.49 o
  -5   3  17      297.34      308.89     20.70 o
  -4   3  17      106.98      131.71     14.45 o
  -3   3  17      143.41      150.70     15.79 o
  -2   3  17       43.76       52.46     10.05 o
  -1   3  17     2342.84     2515.95     44.85 o
   0   3  17      928.29     1111.61    107.70 o
   1   3  17      563.00      587.25     21.98 o
   2   3  17     1302.26     1309.11     32.68 o
   3   3  17      832.85      886.42     26.85 o
   4   3  17      531.21      508.35     15.95 o
   5   3  17      744.91      728.94     19.00 o
   6   3  17        9.49        0.19      2.35 o
   7   3  17      196.21      246.50     10.93 o
   8   3  17       31.00       34.83      4.81 o
   9   3  17       11.44       14.17      4.96 o
  10   3  17       69.78       63.63      6.99 o
  11   3  17      402.60      361.01     14.86 o
  12   3  17      370.14      378.78     14.40 o
  13   3  17       87.74       90.34      6.89 o
 -12   4  17       33.05       26.11      5.96 o
 -11   4  17       44.15       37.09      6.73 o
 -10   4  17       38.39       34.24      4.97 o
  -9   4  17       23.59       24.26      6.34 o
  -8   4  17     1053.18     1049.38     36.22 o
  -7   4  17      394.70      359.06     13.96 o
  -6   4  17       45.05       36.02      8.61 o
  -5   4  17     1065.70     1012.43     23.34 o
  -4   4  17      378.96      361.15     14.54 o
  -3   4  17       57.73       60.50      9.66 o
  -2   4  17      541.32      554.45     28.10 o
  -1   4  17       90.32       67.08     10.95 o
   0   4  17     1066.91     1150.58     41.18 o
   1   4  17       41.37       64.26     18.00 o
   2   4  17     1231.35     1267.60     23.48 o
   3   4  17      215.75      243.94     10.56 o
   4   4  17       90.63      112.05      7.93 o
   5   4  17      238.81      213.65      9.66 o
   6   4  17      208.69      207.86     11.36 o
   7   4  17       37.08       37.67      5.19 o
   8   4  17        5.04        5.91      2.35 o
   9   4  17      135.69      127.18      7.07 o
  10   4  17      151.61      112.17     12.34 o
  11   4  17       25.38       12.13      4.65 o
  -9   5  17      700.79      722.11     24.13 o
  -8   5  17        0.01        3.74      3.41 o
  -7   5  17      119.42      128.43     11.29 o
  -6   5  17        3.15        8.74      2.91 o
  -5   5  17       62.00       72.69      4.98 o
  -4   5  17      116.06      138.81      6.80 o
  -3   5  17      136.63      150.15      7.26 o
  -2   5  17       24.91       17.99      3.87 o
  -1   5  17     1223.00     1256.41     25.32 o
   0   5  17      411.89      444.20     23.13 o
   1   5  17       58.90       60.00      9.11 o
   2   5  17      232.34      209.20     15.92 o
   3   5  17      397.04      418.96     22.11 o
   4   5  17      280.60      247.97     13.25 o
   5   5  17      208.16      212.91     14.92 o
   6   5  17      174.15      152.52      8.79 o
   7   5  17      138.23      144.20      8.15 o
   8   5  17       96.64      109.12     10.08 o
 -15   0  18       14.17       10.35      3.18 o
 -14   0  18      136.98      123.34     10.94 o
 -13   0  18       57.25       35.22      6.43 o
 -12   0  18       88.51       74.13      7.10 o
 -11   0  18     1985.16     2089.01     51.12 o
 -10   0  18       29.37       20.67      6.58 o
  -9   0  18      517.94      410.80     24.09 o
  -8   0  18     1762.18     1644.24     31.33 o
  -7   0  18     2604.05     2503.68     40.52 o
  -6   0  18     1309.13     1252.55     49.60 o
  -5   0  18       14.73       17.16      6.71 o
  -4   0  18      680.30      767.46     33.52 o
  -3   0  18     1440.04     1447.92     47.24 o
  -2   0  18     1167.68     1274.54     43.08 o
  -1   0  18      109.20      110.41     10.28 o
   0   0  18       87.81      118.65     10.66 o
   1   0  18      874.32     1035.04     65.51 o
   2   0  18      118.89      188.89     65.88 o
   3   0  18       29.64       70.58     33.61 o
   4   0  18      330.08      333.52     16.55 o
   5   0  18      800.40      904.48     26.99 o
   6   0  18      155.87      323.46    159.37 o
   7   0  18      233.06      313.55     56.04 o
   8   0  18      128.30      125.19     19.38 o
   9   0  18        5.47        2.16      3.91 o
  10   0  18      179.60      232.52     20.21 o
  11   0  18      510.71      501.00     26.31 o
  12   0  18        5.48       16.09      5.66 o
  13   0  18        6.45        1.71      3.59 o
  14   0  18       29.10       24.88      5.40 o
 -15   1  18       20.45        8.19      3.59 o
 -14   1  18        2.38        2.56      1.79 o
 -13   1  18        8.98        0.45      2.93 o
 -12   1  18       25.24       24.52      4.31 o
 -11   1  18        9.35       21.63      2.79 o
 -10   1  18      138.13      133.94      7.62 o
  -9   1  18      144.28      115.20      7.37 o
  -8   1  18      353.47      333.70     15.46 o
  -7   1  18        1.44        9.15      3.63 o
  -6   1  18      821.13      825.50     18.98 o
  -5   1  18      422.95      411.38     13.83 o
  -4   1  18      423.45      443.03     20.19 o
  -3   1  18     1014.10     1059.82     28.39 o
  -2   1  18     2364.56     2617.94     53.69 o
  -1   1  18       49.73       60.24      5.85 o
   0   1  18      310.01      298.96     11.26 o
   1   1  18     1125.69     1276.17     45.92 o
   2   1  18     3163.78     3363.49     37.01 o
   3   1  18     1068.83     1154.73     21.59 o
   4   1  18       85.31       93.49     12.81 o
   5   1  18      616.40      690.95     23.97 o
   6   1  18     2341.09     2311.31     29.23 o
   7   1  18      934.86      904.45     17.79 o
   8   1  18      742.48      664.47     14.93 o
   9   1  18       78.85       73.80      7.56 o
  10   1  18     1302.88     1322.56     30.25 o
  11   1  18       91.82       85.14      7.69 o
  12   1  18       17.55        6.10      2.94 o
  13   1  18      185.75      154.48     12.28 o
  14   1  18        1.05        0.84      4.07 o
 -14   2  18       73.10       83.33      8.83 o
 -13   2  18       18.20       34.51      4.38 o
 -12   2  18      125.04      116.46      7.94 o
 -11   2  18      205.57      200.79     10.79 o
 -10   2  18       57.79       42.07      5.70 o
  -9   2  18       90.59       61.90      5.27 o
  -8   2  18      891.81      855.00     22.34 o
  -7   2  18      161.57      137.07      7.58 o
  -6   2  18      354.82      333.88     18.70 o
  -5   2  18        0.11        2.35      2.64 o
  -4   2  18      468.80      504.43     17.89 o
  -3   2  18     1752.65     1811.75     28.52 o
  -2   2  18      276.88      285.14     15.00 o
  -1   2  18       54.71       42.62      5.66 o
   0   2  18       67.50       64.75      6.53 o
   1   2  18     1617.97     1813.37     31.20 o
   2   2  18      146.38      159.79     11.54 o
   3   2  18      212.09      227.75     16.65 o
   4   2  18       62.74       69.32      6.37 o
   5   2  18      530.85      522.00     20.36 o
   6   2  18      102.01      111.29      9.75 o
   7   2  18       99.48      155.03     52.00 o
   8   2  18      196.62      190.81     11.51 o
   9   2  18      385.47      387.70     15.17 o
  10   2  18      102.99       93.35      7.85 o
  11   2  18        1.16        1.46      6.14 o
  12   2  18        1.19        1.00      2.85 o
  13   2  18       71.64       56.62      8.38 o
 -12   3  18      107.10      128.56      7.69 o
 -11   3  18       20.76       21.72      3.93 o
 -10   3  18      368.38      377.81     14.00 o
  -9   3  18       29.18       30.08      4.75 o
  -8   3  18        0.24        8.47      6.73 o
  -7   3  18        0.01        2.40      3.86 o
  -6   3  18      370.91      368.06     14.65 o
  -5   3  18       84.74       88.39      7.90 o
  -4   3  18      164.22      133.20     13.43 o
  -3   3  18      371.81      365.03     23.00 o
  -2   3  18     1327.07     1433.26     45.95 o
  -1   3  18       54.51       33.36      8.80 o
   0   3  18      342.64      389.17     18.76 o
   1   3  18      262.67      340.26     34.06 o
   2   3  18     1253.40     1329.97     31.80 o
   3   3  18      227.44      245.14     13.79 o
   4   3  18      153.36      143.63     10.62 o
   5   3  18      201.34      192.42     17.64 o
   6   3  18        3.87       10.91      8.81 o
   7   3  18      266.14      234.19      9.81 o
   8   3  18      114.26       96.29      9.30 o
   9   3  18       52.02       56.29      5.94 o
  10   3  18        6.02        3.68      2.80 o
  11   3  18       69.11       60.49      5.62 o
  12   3  18        2.31        1.43      2.58 o
 -11   4  18       54.70       67.46      7.93 o
 -10   4  18       29.32       19.56      5.41 o
  -9   4  18       27.14       43.59      7.39 o
  -8   4  18      110.37      101.09     10.93 o
  -7   4  18       56.33       78.02     10.23 o
  -6   4  18       26.89       29.62      3.46 o
  -5   4  18       11.04        9.31      2.92 o
  -4   4  18      225.45      231.56     21.28 o
  -3   4  18      109.54      113.16      8.03 o
  -2   4  18       47.16       55.84      9.26 o
  -1   4  18      237.32      225.47     17.52 o
   0   4  18        1.09        4.43      5.29 o
   1   4  18     1581.52     1678.29     47.10 o
   2   4  18       79.05       66.98     10.54 o
   3   4  18       44.51       50.88      6.32 o
   4   4  18       51.72       40.03      4.21 o
   5   4  18        0.89        7.39      2.39 o
   6   4  18       13.31       15.31      2.77 o
   7   4  18      126.46      119.77      7.84 o
   8   4  18      191.26      167.73      7.69 o
   9   4  18      314.23      333.51     16.88 o
  -6   5  18        3.40        3.05      2.88 o
  -5   5  18       26.19       34.65      6.17 o
  -4   5  18       27.26       31.22      9.87 o
  -3   5  18       33.34       30.91      4.17 o
  -2   5  18      201.80      206.08     20.64 o
  -1   5  18       20.10       22.01      5.84 o
   0   5  18     2758.47     2891.40     53.75 o
   1   5  18        0.40        6.31      4.36 o
   2   5  18      105.55       99.16     10.40 o
   3   5  18        7.84        5.24      3.79 o
   4   5  18      266.37      263.04     15.44 o
   5   5  18       15.43       10.30      3.80 o
 -13   1  19       12.70       13.01      4.35 o
 -12   1  19       10.21        9.57      3.75 o
 -11   1  19       27.08       34.06      4.51 o
 -10   1  19        0.45       16.98      3.58 o
  -9   1  19        3.11        5.83      3.51 o
  -8   1  19       52.36       54.21      6.29 o
  -7   1  19        0.06        4.22      2.23 o
  -6   1  19       15.38       23.86      3.15 o
  -5   1  19        9.84        9.77      2.78 o
  -4   1  19       39.97       44.13      6.63 o
  -3   1  19       15.21       22.36      5.18 o
  -2   1  19      418.91      428.92     17.96 o
  -1   1  19       31.46       27.60      4.52 o
   0   1  19        7.67        4.19      2.70 o
   1   1  19       13.31       11.06      4.68 o
   2   1  19      366.93      380.65     12.19 o
   3   1  19       13.64       18.06      3.50 o
   4   1  19       47.14       71.21      5.47 o
   5   1  19      156.31      170.07      7.87 o
   6   1  19      121.73      124.36      6.66 o
   7   1  19        8.82        6.78      2.26 o
   8   1  19       54.29       68.21      5.66 o
   9   1  19      130.39      135.27      9.57 o
  10   1  19      211.36      232.08     16.40 o
  11   1  19       12.07        6.50      3.11 o
  12   1  19      120.50      134.67     12.28 o
  13   1  19       45.71       47.32      7.13 o
 -13   2  19      473.90      527.02     20.12 o
 -12   2  19      149.78      157.30     12.15 o
 -11   2  19       18.61       26.71      3.92 o
 -10   2  19       74.28       66.31      7.29 o
  -9   2  19      557.18      579.20     18.06 o
  -8   2  19      328.39      289.37     13.40 o
  -7   2  19       28.50       34.45      4.63 o
  -6   2  19       62.53       63.51      6.49 o
  -5   2  19      262.84      292.41     13.86 o
  -4   2  19       69.56       64.77      9.78 o
  -3   2  19        8.53        9.35      5.56 o
  -2   2  19       74.84       93.08     12.42 o
  -1   2  19      297.15      307.90     15.57 o
   0   2  19        0.02        3.68      4.03 o
   1   2  19       52.26       51.31      5.81 o
   2   2  19      116.54      139.17     10.86 o
   3   2  19      137.29      150.32     11.08 o
   4   2  19        2.21       24.63     21.51 o
   5   2  19       26.14       19.45      5.23 o
   6   2  19        2.78       11.46      3.96 o
   7   2  19      178.41      186.61     11.20 o
   8   2  19        1.09        9.82     16.77 o
   9   2  19       19.66       20.67      3.88 o
  10   2  19       21.37       15.74      5.30 o
  11   2  19        0.61        8.96      4.67 o
  12   2  19       11.02       26.32      5.43 o
 -11   3  19      156.21      167.40      8.18 o
 -10   3  19       35.97       60.35      5.41 o
  -9   3  19        7.11        7.66      4.61 o
  -8   3  19      550.55      523.73     26.54 o
  -7   3  19       21.41       24.26      4.25 o
  -6   3  19      100.35      116.39     13.32 o
  -5   3  19        0.00        1.41      4.34 o
  -4   3  19        0.48        5.40      2.97 o
  -3   3  19       29.20       31.99      7.26 o
  -2   3  19      707.73      744.79     31.23 o
  -1   3  19      386.16      380.14     22.89 o
   0   3  19       34.75       39.45      8.41 o
   1   3  19      404.08      445.18     45.14 o
   2   3  19      341.83      347.14     15.54 o
   3   3  19       48.95       44.44      6.02 o
   4   3  19        7.44        5.50      3.19 o
   5   3  19      128.56      124.16      9.06 o
   6   3  19      101.98      104.24      8.03 o
   7   3  19       27.07       24.03     14.83 o
   8   3  19        1.80        5.22      2.45 o
   9   3  19      202.63      199.69     14.30 o
  10   3  19      391.15      387.84     18.37 o
  -8   4  19      149.57      121.47     10.65 o
  -7   4  19      201.86      184.83     13.34 o
  -6   4  19        1.81        6.25      4.28 o
  -5   4  19        0.53       -0.81      2.07 o
  -4   4  19        2.08       14.97      4.67 o
  -3   4  19      161.39      191.99     10.99 o
  -2   4  19      144.32      174.00      9.08 o
  -1   4  19       16.22       11.45      2.85 o
   0   4  19       44.55       32.72      7.03 o
   1   4  19        1.25        8.79      5.03 o
   2   4  19      156.86      197.77     15.12 o
   3   4  19      132.55      154.41     13.27 o
   4   4  19       38.50       46.36      7.54 o
   5   4  19       77.70       50.47      6.04 o
   6   4  19        9.28       16.46      4.64 o
   7   4  19      360.70      397.12     16.82 o
   0   5  19       83.07       93.88      8.78 o
   1   5  19      764.92      760.45     24.15 o
 -12   0  20      702.58      687.25     22.63 o
 -11   0  20      217.29      251.44     10.62 o
 -10   0  20      726.86      711.49     26.29 o
  -9   0  20       53.54       81.47      9.77 o
  -8   0  20      106.64      149.56     13.53 o
  -7   0  20      129.47      155.44      9.17 o
  -6   0  20       77.46       95.25     10.05 o
  -5   0  20      135.74      168.61     10.28 o
  -4   0  20       60.83       43.40      8.11 o
  -3   0  20       27.04       32.49      7.98 o
  -2   0  20        0.93        3.07      4.27 o
  -1   0  20        0.00        0.13      3.87 o
   0   0  20       29.12       33.60      5.79 o
   1   0  20       72.20      100.86      9.02 o
   2   0  20      425.27      486.28     18.72 o
   3   0  20       94.97      116.47      9.44 o
   4   0  20       37.11       64.13     17.33 o
   5   0  20      157.85      150.34     11.00 o
   6   0  20      131.22      173.67     16.06 o
   7   0  20      133.88      155.72      9.46 o
   8   0  20       24.31       19.49      3.52 o
   9   0  20      319.83      407.92     21.35 o
  10   0  20      280.90      279.41     16.83 o
  11   0  20       15.69       60.20      7.74 o
 -12   1  20        5.46        8.90      3.47 o
 -11   1  20       31.04       24.30      3.75 o
 -10   1  20      159.78      219.70     18.52 o
  -9   1  20       57.68       43.77      4.02 o
  -8   1  20      249.67      283.25     14.00 o
  -7   1  20      265.49      308.33     13.97 o
  -6   1  20      160.74      157.06      7.80 o
  -5   1  20        4.48        8.77      2.66 o
  -4   1  20       43.38       35.35      4.27 o
  -3   1  20      183.40      202.63      9.35 o
  -2   1  20      109.71      130.73     11.38 o
  -1   1  20       21.00       35.85      5.52 o
   0   1  20        1.09       -0.14      2.82 o
   1   1  20       12.65        6.86      3.90 o
   2   1  20      195.81      231.92      9.05 o
   3   1  20       13.94       12.42      2.97 o
   4   1  20       64.70       78.99      5.37 o
   5   1  20       55.53       76.50      6.91 o
   6   1  20      281.38      320.60      9.69 o
   7   1  20       68.99      138.66      8.89 o
   8   1  20        5.14       13.31      2.60 o
   9   1  20      499.60      465.16     15.18 o
  10   1  20       18.18       24.83      6.24 o
  11   1  20      212.36      224.94     14.38 o
 -11   2  20       34.27       29.10      5.49 o
 -10   2  20      171.92      146.86      9.17 o
  -9   2  20      102.32       99.05      7.00 o
  -8   2  20       94.72       89.41      7.03 o
  -7   2  20      246.10      293.00     18.06 o
  -6   2  20       22.28       18.28      3.82 o
  -5   2  20        0.04        0.33      4.83 o
  -4   2  20      326.27      306.52     13.60 o
  -3   2  20       18.12       23.24      6.02 o
  -2   2  20       49.45       27.14      7.11 o
  -1   2  20       19.13       27.17      7.19 o
   0   2  20       43.35       46.51      8.37 o
   1   2  20        0.55        1.17      3.08 o
   2   2  20      221.04      258.69     21.54 o
   3   2  20        4.74       30.89     15.90 o
   4   2  20        6.87       12.34      3.96 o
   5   2  20       18.25       19.14      4.50 o
   6   2  20       59.49       80.59      7.23 o
   7   2  20       29.16       35.81      5.01 o
   8   2  20      114.93      120.13      7.54 o
   9   2  20      147.05      176.14     13.70 o
  10   2  20       42.45       30.91      6.16 o
  -9   3  20        7.20       18.69      4.86 o
  -8   3  20        3.63       11.03      2.81 o
  -7   3  20       24.27       40.37      9.66 o
  -6   3  20       31.70       35.94      4.53 o
  -5   3  20       19.18       18.07      4.79 o
  -4   3  20       67.54       75.81      6.24 o
  -3   3  20        4.55       18.55      8.36 o
  -2   3  20        3.94        2.29      3.13 o
  -1   3  20       29.23       20.36      5.90 o
   0   3  20        5.42        7.57      4.51 o
   1   3  20       55.19       55.63      8.92 o
   2   3  20      145.26      125.35     12.27 o
   3   3  20       30.89       43.35      5.47 o
   4   3  20        7.64        7.76      2.99 o
   5   3  20        5.88       13.56      3.12 o
   6   3  20      207.95      209.37      9.90 o
   7   3  20       99.19       92.37      6.35 o
   8   3  20      360.54      348.72     16.98 o
  -5   4  20       20.04       36.43      6.28 o
  -4   4  20      208.21      243.19     14.70 o
  -3   4  20      103.53      128.02      9.98 o
  -2   4  20        1.12        3.70      3.24 o
  -1   4  20       24.71       24.04      5.63 o
   0   4  20       13.94       14.59      4.64 o
   1   4  20     1061.15     1159.14     32.16 o
   2   4  20      260.64      286.29     15.98 o
   3   4  20      266.93      287.78     15.72 o
   4   4  20      129.43      152.16     10.99 o
 -10   1  21       27.62       21.15      3.27 o
  -9   1  21       25.85       43.10      6.54 o
  -8   1  21        0.31       22.89      3.48 o
  -7   1  21        0.05        0.70      1.45 o
  -6   1  21       46.07       65.41      4.68 o
  -5   1  21       35.99       46.02      4.25 o
  -4   1  21       10.89       33.61      4.81 o
  -3   1  21        4.52        5.46      2.56 o
  -2   1  21      118.87      139.69      9.53 o
  -1   1  21        8.17       18.33      3.99 o
   0   1  21       99.36       90.03      7.80 o
   1   1  21        1.60        7.17      3.25 o
   2   1  21       27.00       29.34      4.02 o
   3   1  21      155.92      183.58      8.56 o
   4   1  21       63.05       66.96      4.52 o
   5   1  21       14.21       21.69      3.18 o
   6   1  21       24.08       22.66      3.16 o
   7   1  21      248.44      279.69     11.86 o
   8   1  21       50.92       63.77      8.45 o
   9   1  21        0.57        3.40      3.54 o
  -8   2  21       17.99       25.04      5.26 o
  -7   2  21       94.23      101.30      6.68 o
  -6   2  21      140.62      174.12     13.11 o
  -5   2  21        6.11       18.02      3.32 o
  -4   2  21       49.28       59.99      6.30 o
  -3   2  21      308.48      283.09     12.14 o
  -2   2  21        2.36        4.50      4.36 o
  -1   2  21       83.96      101.06     10.82 o
   0   2  21      150.01      217.87     15.74 o
   1   2  21      124.75      109.57     11.40 o
   2   2  21       15.88       24.40      6.26 o
   3   2  21       71.21       87.00      7.18 o
   4   2  21        7.12       13.91      5.05 o
   5   2  21        1.48       12.25      4.05 o
   6   2  21        5.81       10.90      3.05 o
   7   2  21       58.26       70.91      8.43 o
   8   2  21        3.68       14.51      4.17 o
  -6   3  21      174.45      203.23     12.94 o
  -5   3  21       21.18       29.71      4.61 o
  -4   3  21       16.50       20.33      6.37 o
  -3   3  21       89.28       87.94      9.78 o
  -2   3  21      469.88      521.98     14.77 o
  -1   3  21        5.33        7.58      3.51 o
   0   3  21       58.21       43.27      7.11 o
   1   3  21      196.45      227.10     14.69 o
   2   3  21       33.13       39.03      6.51 o
   3   3  21       39.07       49.40      7.05 o
   4   3  21       88.40       90.06      8.62 o
   5   3  21       58.20       62.36      7.06 o
  -7   0  22        6.33        7.90      3.54 o
  -6   0  22       18.21       59.30      7.50 o
  -5   0  22       27.47       84.79      9.22 o
  -4   0  22      417.09      410.79     13.32 o
  -3   0  22       29.24       76.46     36.12 o
  -2   0  22      714.93      896.00     20.56 o
  -1   0  22      139.30      194.63     14.36 o
   0   0  22      792.84      931.56     30.25 o
   1   0  22      289.29      390.18     19.59 o
   2   0  22      642.99      733.41     26.23 o
   3   0  22       60.69       78.57      8.75 o
   4   0  22      471.02      591.32     22.20 o
   5   0  22      107.03      144.88      7.77 o
   6   0  22        0.52       -1.43      2.83 o
  -7   1  22        1.73       -1.08      2.27 o
  -6   1  22       38.26       53.02      7.09 o
  -5   1  22      360.75      412.66     11.03 o
  -4   1  22        9.34       20.81      2.76 o
  -3   1  22      304.84      294.43      9.14 o
  -2   1  22      175.06      317.50     11.73 o
  -1   1  22      757.82      902.84     19.45 o
   0   1  22       78.17      180.49     39.08 o
   1   1  22      568.71      780.19     27.08 o
   2   1  22        0.16       10.77      4.83 o
   3   1  22      117.38      109.15     10.13 o
   4   1  22        7.53       34.69     29.04 o
   5   1  22       20.62       11.08      2.81 o
   6   1  22       27.54       40.31      6.64 o
  -5   2  22        7.49       20.29      4.77 o
  -4   2  22        0.62        2.42      2.69 o
  -3   2  22       16.66       31.29     10.00 o
  -2   2  22      240.94      300.11     14.72 o
  -1   2  22      159.39      184.59     12.69 o
   0   2  22      161.78      200.92     13.19 o
   1   2  22       69.01       92.67      9.42 o
   2   2  22      251.48      254.48     14.58 o
   3   2  22       19.58       29.82      5.38 o
   4   2  22       32.51       42.16      5.85 o
 
